# Supplementary material for: A genome-wide association study of mammographic texture variation
Source: Breast Cancer Res. 2022 Nov 7;24:76. doi: 10.1186/s13058-022-01570-8 (PMC9639267; doi:10.1186/s13058-022-01570-8)
Supplement: Supplementary file 2 — Additional file 2: Table S1. Number of GWAS subjects by study and platform. Table S4. GWAS results of significant V loci for all V assessments and models. Table S5. Lookup results of 72 MD phenotype SNPs in GWAS of V. Table S6. Lookup results of 195 breast cancer SNPs in GWAS of V. Table S7. Genetic correlation results of all V assessments and models. Table S8. SNP-set test results of all V assessments and models. [file 13058_2022_1570_MOESM2_ESM.xlsx]

## Sheet: Table S1
Table S1. Number of GWAS subjects by study and platform
Platform	NHS/NHSII		Platform	MMHS
Aﬀymetrix 6.0	275		ICOGS	713
Illumina HumanHap	1802		OncoArray	1496
Illumina OmniExpress	776		Total	2209
Illumina OncoArray	1978
Total	4831

## Sheet: Table S4
Table S4. GWAS results of significant V loci for all V assessments and models
Region	Lead SNP	Position	Gene	EA/OA	EAF	V65L				V75L				V65H				V75H				VSUM
						Modela	Beta	SE	P value	Modela	Beta	SE	P value	Modela	Beta	SE	P value	Modela	Beta	SE	P value	Modela	Z score	P value
Genome-wide significant loci
6q24.1	rs138141444	139157426	ECT2L	CT/C	0.58	0	-0.0786	0.0178	1.02e-05	0	-0.0841	0.0178	2.253e-06	0	-0.1168	0.022	1.06e-07	0	-0.1249	0.02	1.244e-08	0	-5.31903	1.04319e-07
						1	-0.0711	0.0171	3.063e-05	1	-0.0757	0.017	8.176e-06	1	-0.108	0.0212	3.453e-07	1	-0.1155	0.02	4.624e-08	1	-5.06438	4.09741e-07
						2	-0.0582	0.0146	6.428e-05	2	-0.0627	0.0145	1.62e-05	2	-0.0926	0.0181	3.185e-07	2	-0.099	0.02	4.608e-08	2	-4.99137	5.9952e-07
						3	-0.0551	0.0149	0.0002283	3	-0.0608	0.0151	5.725e-05	3	-0.0865	0.0185	2.849e-06	3	-0.0948	0.02	4.144e-07	3	-4.61805	3.87368e-06
						4	-0.0625	0.0162	0.0001144	4	-0.0659	0.0159	3.522e-05	4	-0.1044	0.0202	2.311e-07	4	-0.1114	0.02	2.197e-08	4	-4.95812	7.11772e-07
						5	-0.0529	0.0142	0.0001946	5	-0.0578	0.0142	4.696e-05	5	-0.0829	0.0175	2.206e-06	5	-0.0914	0.02	2.003e-07	5	-4.68645	2.77986e-06
						5 + BC	-0.0532	0.0142	0.0001793	5 + BC	-0.0579	0.0142	4.51e-05	5 + BC	-0.0821	0.0175	2.637e-06	5 + BC	-0.0906	0.0176	2.536e-07	5 + BC	-4.6699	3.01346e-06
8q24.22	rs79670367	136280666	LINC01591	A/C	0.02	0	-0.3387	0.142	0.01708	0	-0.3309	0.1422	0.01995	0	-0.3975	0.1599	0.01293	0	-0.3975	0.16	0.01293	0	-2.547	0.0108652
						1	-0.406	0.1356	0.002753	1	-0.3997	0.1354	0.003156	1	-0.4463	0.1546	0.003888	1	-0.4463	0.15	0.0039	1	-3.08313	0.00204833
						2	-0.5748	0.114	4.626e-07	2	-0.5668	0.1142	6.942e-07	2	-0.6542	0.1286	3.632e-07	2	-0.6542	0.13	3.632e-07	2	-5.33956	9.31738e-08
						3	-0.5491	0.1164	2.41e-06	3	-0.541	0.1176	4.228e-06	3	-0.6447	0.1322	1.08e-06	3	-0.6447	0.13	1.08e-06	3	-5.07031	3.97164e-07
						4	-0.3944	0.129	0.002226	4	-0.3849	0.1279	0.002625	4	-0.4705	0.1444	0.001124	4	-0.4705	0.14	0.001124	4	-3.29853	0.000971925
						5	-0.5606	0.1102	3.605e-07	5	-0.5499	0.1106	6.604e-07	5	-0.6793	0.1236	3.829e-08	5	-0.6793	0.12	3.829e-08	5	-5.58177	2.38078e-08
						5 + BC	-0.5646	0.11	2.883e-07	5 + BC	-0.554	0.1105	5.274e-07	5 + BC	-0.6748	0.1224	3.52e-08	5 + BC	-0.6741	0.1234	4.722e-08	5 + BC	-5.58442	2.34488e-08
12q22	rs113174754	96021847	PGAM1P5	A/ACCTGTAGT	0.57	0	0.0715	0.0186	0.0001246	0	0.0744	0.0186	6.523e-05	0	0.1038	0.0224	3.477e-06	0	0.1049	0.0224	2.737e-06	0	4.52942	5.91456e-06
						1	0.0701	0.0179	8.735e-05	1	0.0732	0.0178	3.732e-05	1	0.1008	0.0216	2.996e-06	1	0.1023	0.0215	2e-06	1	4.60868	4.05231e-06
						2	0.0624	0.0151	3.386e-05	2	0.0657	0.0151	1.28e-05	2	0.0808	0.0182	8.653e-06	2	0.0834	0.0183	4.916e-06	2	4.62074	3.82381e-06
						3	0.0793	0.0156	3.397e-07	3	0.082	0.0157	1.834e-07	3	0.0969	0.0187	2.242e-07	3	0.0991	0.019	1.785e-07	3	5.473	4.42488e-08
						4	0.0526	0.017	0.001934	4	0.0545	0.0167	0.001083	4	0.0762	0.0206	0.0002107	4	0.0761	0.0203	0.0001776	4	3.64691	0.000265411
						5	0.0619	0.0147	2.647e-05	5	0.0625	0.0147	2.182e-05	5	0.0736	0.0176	3.019e-05	5	0.0736	0.0177	3.272e-05	5	4.44229	8.90058e-06
						5 + BC	0.0616	0.0147	2.837e-05	5 + BC	0.0625	0.0147	2.193e-05	5 + BC	0.0727	0.0176	3.686e-05	5 + BC	0.0729	0.0177	3.743e-05	5 + BC	4.41302	1.01937e-05
MD or breast cancer risk loci
5q23.2	rs335189	122446856	PRDM6	C/G	0.7	0	-0.0674	0.0182	0.0002148	0	-0.0689	0.0182	0.0001499	0	-0.0818	0.0219	0.0001914	0	-0.0833	0.0219	0.0001441	0	-3.96639	7.29709e-05
						1	-0.0635	0.0174	0.0002674	1	-0.0649	0.0173	0.0001803	1	-0.0747	0.0211	0.0004098	1	-0.0759	0.0211	0.0003159	1	-3.83894	0.000123566
						2	-0.0276	0.0148	0.06261	2	-0.0298	0.0148	0.04403	2	-0.0411	0.018	0.02238	2	-0.0433	0.018	0.01646	2	-2.26466	0.0235337
						3	-0.0415	0.0152	0.006421	3	-0.0448	0.0154	0.003635	3	-0.0565	0.0184	0.002151	3	-0.0588	0.0187	0.001651	3	-3.13367	0.00172636
						4	-0.0579	0.0166	0.0004646	4	-0.059	0.0163	0.0002869	4	-0.0617	0.0202	0.002181	4	-0.0621	0.0199	0.00179	4	-3.50882	0.0004501
						5	-0.0322	0.0145	0.0261	5	-0.0355	0.0145	0.01399	5	-0.0434	0.0174	0.01263	5	-0.0455	0.0175	0.0093	5	-2.58121	0.0098454
						5 + BC	-0.0319	0.0145	0.02723	5 + BC	-0.0352	0.0144	0.01484	5 + BC	-0.0447	0.0174	0.01021	5 + BC	-0.0463	0.0175	0.007993	5 + BC	-2.60663	0.00914387
8p21.2	rs13256025	25831778	EBF2	T/C	0.2	0	0.0862	0.0215	6.228e-05	0	0.0967	0.0215	6.871e-06	0	0.0795	0.0259	0.002098	0	0.0946	0.0258	0.0002494	0	4.02322	5.74089e-05
						1	0.0816	0.0206	7.584e-05	1	0.0917	0.0205	7.837e-06	1	0.0739	0.025	0.00308	1	0.0883	0.0249	0.0003905	1	3.94409	8.01033e-05
						2	0.0422	0.0177	0.01685	2	0.0526	0.0176	0.002819	2	0.038	0.0215	0.07733	2	0.053	0.0215	0.01385	2	2.53907	0.0111148
						3	0.0498	0.0181	0.005859	3	0.0618	0.0182	0.0007098	3	0.0458	0.0218	0.03579	3	0.0621	0.0221	0.005016	3	2.92311	0.00346558
						4	0.0627	0.0196	0.001393	4	0.071	0.0193	0.000231	4	0.0569	0.0238	0.01699	4	0.0698	0.0235	0.002964	4	3.23305	0.00122477
						5	0.0367	0.0172	0.03312	5	0.0471	0.0172	0.006142	5	0.0349	0.0208	0.09312	5	0.05	0.0208	0.01635	5	2.36722	0.0179221
						5 + BC	0.0354	0.0172	0.03933	5 + BC	0.0461	0.0172	0.007316	5 + BC	0.0314	0.0207	0.1296	5 + BC	0.0469	0.0208	0.02393	5 + BC	2.24996	0.0244515
12p12.1	rs11836164	26446625	SSPN	T/C	0.76	0	-0.0862	0.0193	8.216e-06	0	-0.0792	0.0193	4.124e-05	0	-0.0778	0.0231	0.0007737	0	-0.0732	0.0231	0.001557	0	-3.98722	6.68533e-05
						1	-0.083	0.0185	7.202e-06	1	-0.0759	0.0184	3.698e-05	1	-0.077	0.0223	0.0005521	1	-0.0724	0.0222	0.001133	1	-4.04685	5.19123e-05
						2	-0.042	0.0157	0.007385	2	-0.0357	0.0156	0.02264	2	-0.0399	0.0189	0.0348	2	-0.0359	0.0189	0.05765	2	-2.37223	0.0176812
						3	-0.0477	0.0162	0.003177	3	-0.0425	0.0163	0.009229	3	-0.0411	0.0194	0.03432	3	-0.0387	0.0197	0.0496	3	-2.54693	0.0108674
						4	-0.0771	0.0176	1.136e-05	4	-0.0686	0.0173	7.199e-05	4	-0.0809	0.0212	0.0001382	4	-0.0762	0.021	0.0002788	4	-4.17134	3.02815e-05
						5	-0.0413	0.0153	0.00693	5	-0.0354	0.0153	0.02057	5	-0.0409	0.0183	0.02525	5	-0.0387	0.0184	0.03498	5	-2.47231	0.0134243
						5 + BC	-0.0408	0.0153	0.007639	5 + BC	-0.0349	0.0153	0.02247	5 + BC	-0.0412	0.0183	0.02407	5 + BC	-0.0389	0.0183	0.03418	5 + BC	-2.46535	0.013688
16q12.2	rs17817449	53813367	FTO	T/G	0.61	0	0.0885	0.0169	1.628e-07	0	0.0854	0.0169	4.325e-07	0	0.0846	0.0205	3.586e-05	0	0.0827	0.0205	5.356e-05	0	4.86986	1.11676e-06
						1	0.0595	0.0162	0.0002456	1	0.055	0.0162	0.0006544	1	0.0559	0.0198	0.004727	1	0.053	0.0197	0.007202	1	3.32223	0.000893015
						2	0.0435	0.0137	0.0015	2	0.0406	0.0137	0.003061	2	0.0395	0.0167	0.01802	2	0.0383	0.0168	0.02222	2	2.85055	0.00436436
						3	0.0537	0.0142	0.0001507	3	0.0497	0.0143	0.0005126	3	0.0476	0.0172	0.005613	3	0.0458	0.0174	0.008713	3	3.34579	0.000820479
						4	0.0468	0.0154	0.002421	4	0.0411	0.0152	0.006683	4	0.0462	0.0188	0.01414	4	0.0423	0.0186	0.02286	4	2.76702	0.00565717
						5	0.0426	0.0134	0.00146	5	0.0377	0.0134	0.004852	5	0.0385	0.0162	0.01742	5	0.0361	0.0163	0.02632	5	2.79816	0.00513947
						5 + BC	0.0419	0.0134	0.001786	5 + BC	0.0368	0.0134	0.005962	5 + BC	0.0364	0.0162	0.02457	5 + BC	0.0339	0.0162	0.03682	5 + BC	2.70009	0.00693201
a5 + BC: Model 5 further adjust for breast cancer case-control status

## Sheet: Table S5
Table S5. Lookup results of 72 MD phenotype SNPs in GWAS of V
Phenotype	Model	RSID	Chr	Pos	EA	OA	EAF	Beta	SE	P value
V75H	0	rs61777307	1	23959319	A	G	0.2343	0.0632	0.0258	0.01451
V75H	1	rs61777307	1	23959319	A	G	0.2343	0.0617	0.0249	0.01326
V75H	2	rs61777307	1	23959319	A	G	0.2338	0.04	0.0219	0.06736
V75H	3	rs61777307	1	23959319	A	G	0.2339	0.0618	0.0223	0.005513
V75H	4	rs61777307	1	23959319	A	G	0.2343	0.0335	0.0235	0.1544
V75H	5	rs61777307	1	23959319	A	G	0.2339	0.041	0.0211	0.05178
V75L	0	rs61777307	1	23959319	A	G	0.2358	0.0401	0.0209	0.05545
V75L	1	rs61777307	1	23959319	A	G	0.2358	0.0398	0.02	0.04648
V75L	2	rs61777307	1	23959319	A	G	0.2356	0.0154	0.0174	0.374
V75L	3	rs61777307	1	23959319	A	G	0.2356	0.0353	0.0179	0.04803
V75L	4	rs61777307	1	23959319	A	G	0.2359	0.0162	0.0188	0.3889
V75L	5	rs61777307	1	23959319	A	G	0.2356	0.0152	0.017	0.3711
V65H	0	rs61777307	1	23959319	A	G	0.2343	0.0613	0.0259	0.01766
V65H	1	rs61777307	1	23959319	A	G	0.2342	0.0599	0.025	0.01646
V65H	2	rs61777307	1	23959319	A	G	0.2338	0.0382	0.0219	0.08083
V65H	3	rs61777307	1	23959319	A	G	0.2338	0.0599	0.022	0.006515
V65H	4	rs61777307	1	23959319	A	G	0.2342	0.0342	0.0239	0.1521
V65H	5	rs61777307	1	23959319	A	G	0.2338	0.0419	0.0211	0.04668
V65L	0	rs61777307	1	23959319	A	G	0.2358	0.0416	0.021	0.04737
V65L	1	rs61777307	1	23959319	A	G	0.2357	0.0413	0.0201	0.03968
V65L	2	rs61777307	1	23959319	A	G	0.2356	0.0169	0.0174	0.3333
V65L	3	rs61777307	1	23959319	A	G	0.2356	0.0361	0.0177	0.04163
V65L	4	rs61777307	1	23959319	A	G	0.2358	0.0196	0.0191	0.3046
V65L	5	rs61777307	1	23959319	A	G	0.2355	0.0185	0.017	0.2762
VSUM	0	rs61777307	1	23959319	A	G	0.2343	-	-	0.0214215
VSUM	1	rs61777307	1	23959319	A	G	0.2343	-	-	0.0185213
VSUM	2	rs61777307	1	23959319	A	G	0.2343	-	-	0.151404
VSUM	3	rs61777307	1	23959319	A	G	0.2343	-	-	0.0119783
VSUM	4	rs61777307	1	23959319	A	G	0.2343	-	-	0.210096
VSUM	5	rs61777307	1	23959319	A	G	0.2343	-	-	0.118093
V75H	0	rs6703250	1	51418472	T	C	0.5592	-0.0535	0.0205	0.009134
V75H	1	rs6703250	1	51418472	T	C	0.5592	-0.0467	0.0197	0.01783
V75H	2	rs6703250	1	51418472	T	C	0.5595	-0.0235	0.0168	0.1622
V75H	3	rs6703250	1	51418472	T	C	0.5594	-0.0229	0.0175	0.1913
V75H	4	rs6703250	1	51418472	T	C	0.5594	-0.0445	0.0186	0.01665
V75H	5	rs6703250	1	51418472	T	C	0.5595	-0.019	0.0163	0.2439
V75L	0	rs6703250	1	51418472	T	C	0.5629	-0.0279	0.017	0.1011
V75L	1	rs6703250	1	51418472	T	C	0.5628	-0.0286	0.0163	0.07829
V75L	2	rs6703250	1	51418472	T	C	0.5626	-0.0077	0.0138	0.5754
V75L	3	rs6703250	1	51418472	T	C	0.5627	-0.008	0.0144	0.5803
V75L	4	rs6703250	1	51418472	T	C	0.5629	-0.0281	0.0152	0.06548
V75L	5	rs6703250	1	51418472	T	C	0.5627	-0.0075	0.0135	0.5799
V65H	0	rs6703250	1	51418472	T	C	0.5592	-0.0527	0.0205	0.01018
V65H	1	rs6703250	1	51418472	T	C	0.5592	-0.0462	0.0198	0.01964
V65H	2	rs6703250	1	51418472	T	C	0.5595	-0.0222	0.0168	0.186
V65H	3	rs6703250	1	51418472	T	C	0.5595	-0.0202	0.0172	0.2405
V65H	4	rs6703250	1	51418472	T	C	0.5594	-0.0444	0.0188	0.01858
V65H	5	rs6703250	1	51418472	T	C	0.5595	-0.0163	0.0163	0.3168
V65L	0	rs6703250	1	51418472	T	C	0.5629	-0.0275	0.0171	0.1066
V65L	1	rs6703250	1	51418472	T	C	0.5628	-0.028	0.0163	0.08627
V65L	2	rs6703250	1	51418472	T	C	0.5627	-0.0064	0.0138	0.6439
V65L	3	rs6703250	1	51418472	T	C	0.5627	-0.0054	0.0143	0.7051
V65L	4	rs6703250	1	51418472	T	C	0.5629	-0.0279	0.0155	0.07233
V65L	5	rs6703250	1	51418472	T	C	0.5626	-0.0049	0.0135	0.7196
VSUM	0	rs6703250	1	51418472	T	C	0.5592	-	-	0.0260851
VSUM	1	rs6703250	1	51418472	T	C	0.5592	-	-	0.0308499
VSUM	2	rs6703250	1	51418472	T	C	0.5592	-	-	0.322591
VSUM	3	rs6703250	1	51418472	T	C	0.5592	-	-	0.366498
VSUM	4	rs6703250	1	51418472	T	C	0.5592	-	-	0.0264359
VSUM	5	rs6703250	1	51418472	T	C	0.5592	-	-	0.414846
V75H	0	rs10802015	1	118782659	T	C	0.3422	0.0062	0.0215	0.7724
V75H	1	rs10802015	1	118782659	T	C	0.3422	-0.0031	0.0207	0.8807
V75H	2	rs10802015	1	118782659	T	C	0.3402	0.0117	0.0176	0.5064
V75H	3	rs10802015	1	118782659	T	C	0.3409	0.027	0.0183	0.1395
V75H	4	rs10802015	1	118782659	T	C	0.3417	-0.0169	0.0195	0.3868
V75H	5	rs10802015	1	118782659	T	C	0.3402	0.0156	0.0171	0.3613
V75L	0	rs10802015	1	118782659	T	C	0.3432	0.0204	0.0178	0.2516
V75L	1	rs10802015	1	118782659	T	C	0.3433	0.0116	0.0169	0.4944
V75L	2	rs10802015	1	118782659	T	C	0.3418	0.0144	0.0144	0.3166
V75L	3	rs10802015	1	118782659	T	C	0.3422	0.0266	0.015	0.07644
V75L	4	rs10802015	1	118782659	T	C	0.3429	0.0011	0.0159	0.9428
V75L	5	rs10802015	1	118782659	T	C	0.3416	0.0175	0.0141	0.2158
V65H	0	rs10802015	1	118782659	T	C	0.3422	0.003	0.0215	0.8871
V65H	1	rs10802015	1	118782659	T	C	0.3422	-0.0054	0.0207	0.7931
V65H	2	rs10802015	1	118782659	T	C	0.34	0.0102	0.0175	0.5628
V65H	3	rs10802015	1	118782659	T	C	0.3408	0.0268	0.018	0.1377
V65H	4	rs10802015	1	118782659	T	C	0.3417	-0.0174	0.0197	0.3793
V65H	5	rs10802015	1	118782659	T	C	0.34	0.0175	0.017	0.3051
V65L	0	rs10802015	1	118782659	T	C	0.3432	0.0167	0.0178	0.3472
V65L	1	rs10802015	1	118782659	T	C	0.3432	0.0082	0.017	0.6285
V65L	2	rs10802015	1	118782659	T	C	0.3416	0.0117	0.0144	0.418
V65L	3	rs10802015	1	118782659	T	C	0.3421	0.024	0.0149	0.1071
V65L	4	rs10802015	1	118782659	T	C	0.3428	-0.001	0.0162	0.9488
V65L	5	rs10802015	1	118782659	T	C	0.3415	0.0162	0.0141	0.2491
VSUM	0	rs10802015	1	118782659	T	C	0.3422	-	-	0.507296
VSUM	1	rs10802015	1	118782659	T	C	0.3422	-	-	0.841335
VSUM	2	rs10802015	1	118782659	T	C	0.3422	-	-	0.418567
VSUM	3	rs10802015	1	118782659	T	C	0.3422	-	-	0.093314
VSUM	4	rs10802015	1	118782659	T	C	0.3422	-	-	0.645302
VSUM	5	rs10802015	1	118782659	T	C	0.3422	-	-	0.252111
V75H	0	rs78395856	1	119495096	A	C	0.035	0.023	0.0598	0.7013
V75H	1	rs78395856	1	119495096	A	C	0.035	0.046	0.0576	0.4246
V75H	2	rs78395856	1	119495096	A	C	0.0348	0.0133	0.0495	0.7879
V75H	3	rs78395856	1	119495096	A	C	0.035	0.0504	0.051	0.3225
V75H	4	rs78395856	1	119495096	A	C	0.0349	-0.0187	0.0544	0.7312
V75H	5	rs78395856	1	119495096	A	C	0.0348	0.0077	0.0479	0.8724
V75L	0	rs78395856	1	119495096	A	C	0.0372	0.0126	0.0478	0.7925
V75L	1	rs78395856	1	119495096	A	C	0.0373	0.023	0.0455	0.6138
V75L	2	rs78395856	1	119495096	A	C	0.0371	-0.0079	0.039	0.8394
V75L	3	rs78395856	1	119495096	A	C	0.0371	0.0352	0.0405	0.3857
V75L	4	rs78395856	1	119495096	A	C	0.0373	-0.0399	0.0428	0.351
V75L	5	rs78395856	1	119495096	A	C	0.0371	-0.0143	0.0382	0.7085
V65H	0	rs78395856	1	119495096	A	C	0.035	0.0133	0.0598	0.8237
V65H	1	rs78395856	1	119495096	A	C	0.035	0.0363	0.0578	0.5294
V65H	2	rs78395856	1	119495096	A	C	0.0348	0.0052	0.0494	0.9163
V65H	3	rs78395856	1	119495096	A	C	0.035	0.0415	0.0503	0.4094
V65H	4	rs78395856	1	119495096	A	C	0.0349	-0.0218	0.0552	0.6925
V65H	5	rs78395856	1	119495096	A	C	0.0349	0.0061	0.0477	0.8982
V65L	0	rs78395856	1	119495096	A	C	0.0372	-0.0043	0.0478	0.9276
V65L	1	rs78395856	1	119495096	A	C	0.0372	0.0066	0.0458	0.8849
V65L	2	rs78395856	1	119495096	A	C	0.037	-0.0224	0.0391	0.5665
V65L	3	rs78395856	1	119495096	A	C	0.0371	0.0208	0.0401	0.6039
V65L	4	rs78395856	1	119495096	A	C	0.0373	-0.05	0.0435	0.2507
V65L	5	rs78395856	1	119495096	A	C	0.037	-0.0207	0.0382	0.5876
VSUM	0	rs78395856	1	119495096	A	C	0.035	-	-	0.836756
VSUM	1	rs78395856	1	119495096	A	C	0.035	-	-	0.583524
VSUM	2	rs78395856	1	119495096	A	C	0.035	-	-	0.915477
VSUM	3	rs78395856	1	119495096	A	C	0.035	-	-	0.397438
VSUM	4	rs78395856	1	119495096	A	C	0.035	-	-	0.456248
VSUM	5	rs78395856	1	119495096	A	C	0.035	-	-	0.868216
V75H	0	rs1779445	1	119508412	T	C	0.1923	0.0104	0.0256	0.6847
V75H	1	rs1779445	1	119508412	T	C	0.1923	0.0117	0.0246	0.6332
V75H	2	rs1779445	1	119508412	T	C	0.1914	-0.0027	0.021	0.899
V75H	3	rs1779445	1	119508412	T	C	0.1918	0.0126	0.0218	0.5633
V75H	4	rs1779445	1	119508412	T	C	0.1922	-0.0098	0.0232	0.6716
V75H	5	rs1779445	1	119508412	T	C	0.1915	0.0006	0.0203	0.9754
V75L	0	rs1779445	1	119508412	T	C	0.1949	0.0247	0.0211	0.2408
V75L	1	rs1779445	1	119508412	T	C	0.1949	0.022	0.0201	0.2744
V75L	2	rs1779445	1	119508412	T	C	0.1941	0.0006	0.0171	0.9725
V75L	3	rs1779445	1	119508412	T	C	0.1944	0.0137	0.0178	0.4422
V75L	4	rs1779445	1	119508412	T	C	0.1949	-0.0049	0.0189	0.7948
V75L	5	rs1779445	1	119508412	T	C	0.1941	-0.0036	0.0167	0.8306
V65H	0	rs1779445	1	119508412	T	C	0.1923	0.0139	0.0256	0.5885
V65H	1	rs1779445	1	119508412	T	C	0.1923	0.015	0.0247	0.5434
V65H	2	rs1779445	1	119508412	T	C	0.1913	-0.0002	0.0209	0.9909
V65H	3	rs1779445	1	119508412	T	C	0.1918	0.0152	0.0215	0.4787
V65H	4	rs1779445	1	119508412	T	C	0.1922	-0.0049	0.0235	0.8366
V65H	5	rs1779445	1	119508412	T	C	0.1914	0.005	0.0203	0.8045
V65L	0	rs1779445	1	119508412	T	C	0.1949	0.0255	0.0211	0.2259
V65L	1	rs1779445	1	119508412	T	C	0.1949	0.0229	0.0202	0.2566
V65L	2	rs1779445	1	119508412	T	C	0.1941	0.0012	0.0171	0.9426
V65L	3	rs1779445	1	119508412	T	C	0.1944	0.0135	0.0176	0.4428
V65L	4	rs1779445	1	119508412	T	C	0.1948	-0.0013	0.0192	0.9471
V65L	5	rs1779445	1	119508412	T	C	0.194	-0.0009	0.0167	0.9554
VSUM	0	rs1779445	1	119508412	T	C	0.1923	-	-	0.379686
VSUM	1	rs1779445	1	119508412	T	C	0.1923	-	-	0.381946
VSUM	2	rs1779445	1	119508412	T	C	0.1923	-	-	0.993066
VSUM	3	rs1779445	1	119508412	T	C	0.1923	-	-	0.455729
VSUM	4	rs1779445	1	119508412	T	C	0.1923	-	-	0.800236
VSUM	5	rs1779445	1	119508412	T	C	0.1923	-	-	0.99865
V75H	0	rs11205303	1	149906413	T	C	0.5893	-0.0029	0.0208	0.8876
V75H	1	rs11205303	1	149906413	T	C	0.5893	0.0103	0.0201	0.6085
V75H	2	rs11205303	1	149906413	T	C	0.5889	-0.0127	0.0171	0.4557
V75H	3	rs11205303	1	149906413	T	C	0.5887	-0.0133	0.0177	0.4541
V75H	4	rs11205303	1	149906413	T	C	0.5896	0.0227	0.0189	0.2306
V75H	5	rs11205303	1	149906413	T	C	0.5889	-0.006	0.0166	0.7153
V75L	0	rs11205303	1	149906413	T	C	0.591	-0.0014	0.0175	0.9361
V75L	1	rs11205303	1	149906413	T	C	0.591	0.0141	0.0167	0.398
V75L	2	rs11205303	1	149906413	T	C	0.5906	-0.0155	0.0142	0.2768
V75L	3	rs11205303	1	149906413	T	C	0.5907	-0.0126	0.0148	0.3978
V75L	4	rs11205303	1	149906413	T	C	0.591	0.0185	0.0157	0.2391
V75L	5	rs11205303	1	149906413	T	C	0.5905	-0.0109	0.0139	0.4355
V65H	0	rs11205303	1	149906413	T	C	0.5893	0.0001	0.0208	0.9974
V65H	1	rs11205303	1	149906413	T	C	0.5893	0.0128	0.0201	0.5261
V65H	2	rs11205303	1	149906413	T	C	0.5888	-0.0093	0.017	0.5831
V65H	3	rs11205303	1	149906413	T	C	0.5886	-0.012	0.0175	0.4918
V65H	4	rs11205303	1	149906413	T	C	0.5894	0.0241	0.0192	0.208
V65H	5	rs11205303	1	149906413	T	C	0.5887	-0.0056	0.0165	0.7365
V65L	0	rs11205303	1	149906413	T	C	0.591	0.0067	0.0176	0.7025
V65L	1	rs11205303	1	149906413	T	C	0.591	0.0214	0.0168	0.2022
V65L	2	rs11205303	1	149906413	T	C	0.5906	-0.0083	0.0142	0.5597
V65L	3	rs11205303	1	149906413	T	C	0.5906	-0.0073	0.0147	0.6208
V65L	4	rs11205303	1	149906413	T	C	0.5909	0.026	0.016	0.104
V65L	5	rs11205303	1	149906413	T	C	0.5905	-0.0058	0.0139	0.6761
VSUM	0	rs11205303	1	149906413	T	C	0.5893	-	-	0.965039
VSUM	1	rs11205303	1	149906413	T	C	0.5893	-	-	0.388262
VSUM	2	rs11205303	1	149906413	T	C	0.5893	-	-	0.433054
VSUM	3	rs11205303	1	149906413	T	C	0.5893	-	-	0.461594
VSUM	4	rs11205303	1	149906413	T	C	0.5893	-	-	0.164708
VSUM	5	rs11205303	1	149906413	T	C	0.5893	-	-	0.615016
V75H	0	rs1868992	1	149908108	A	G	0.7446	0.0008	0.0234	0.973
V75H	1	rs1868992	1	149908108	A	G	0.7445	-0.0031	0.0225	0.8891
V75H	2	rs1868992	1	149908108	A	G	0.7408	0.0085	0.0191	0.6556
V75H	3	rs1868992	1	149908108	A	G	0.7429	0.0222	0.0199	0.2632
V75H	4	rs1868992	1	149908108	A	G	0.744	-0.0234	0.0212	0.2695
V75H	5	rs1868992	1	149908108	A	G	0.7413	0.0068	0.0186	0.7141
V75L	0	rs1868992	1	149908108	A	G	0.7444	-0.0157	0.0195	0.4186
V75L	1	rs1868992	1	149908108	A	G	0.7444	-0.0144	0.0185	0.4386
V75L	2	rs1868992	1	149908108	A	G	0.7421	0.0039	0.0158	0.8026
V75L	3	rs1868992	1	149908108	A	G	0.7433	0.0186	0.0164	0.2587
V75L	4	rs1868992	1	149908108	A	G	0.7442	-0.0236	0.0174	0.1755
V75L	5	rs1868992	1	149908108	A	G	0.7422	0.0068	0.0154	0.6595
V65H	0	rs1868992	1	149908108	A	G	0.7446	-0.0036	0.0234	0.8771
V65H	1	rs1868992	1	149908108	A	G	0.7443	-0.0073	0.0226	0.7451
V65H	2	rs1868992	1	149908108	A	G	0.7405	0.0043	0.0191	0.8221
V65H	3	rs1868992	1	149908108	A	G	0.7426	0.0192	0.0196	0.3275
V65H	4	rs1868992	1	149908108	A	G	0.7439	-0.0258	0.0215	0.2309
V65H	5	rs1868992	1	149908108	A	G	0.741	0.0057	0.0185	0.7571
V65L	0	rs1868992	1	149908108	A	G	0.7443	-0.0247	0.0195	0.205
V65L	1	rs1868992	1	149908108	A	G	0.7443	-0.0232	0.0186	0.2126
V65L	2	rs1868992	1	149908108	A	G	0.7419	-0.0043	0.0158	0.7863
V65L	3	rs1868992	1	149908108	A	G	0.7432	0.0119	0.0163	0.4647
V65L	4	rs1868992	1	149908108	A	G	0.744	-0.032	0.0177	0.07079
V65L	5	rs1868992	1	149908108	A	G	0.742	0.0017	0.0154	0.9145
VSUM	0	rs1868992	1	149908108	A	G	0.7446	-	-	0.562992
VSUM	1	rs1868992	1	149908108	A	G	0.7446	-	-	0.511457
VSUM	2	rs1868992	1	149908108	A	G	0.7446	-	-	0.864651
VSUM	3	rs1868992	1	149908108	A	G	0.7446	-	-	0.295262
VSUM	4	rs1868992	1	149908108	A	G	0.7446	-	-	0.14861
VSUM	5	rs1868992	1	149908108	A	G	0.7446	-	-	0.745909
V75H	0	rs11684853	2	19310918	T	G	0.5585	0.0229	0.0201	0.2552
V75H	1	rs11684853	2	19310918	T	G	0.5585	0.0246	0.0194	0.2035
V75H	2	rs11684853	2	19310918	T	G	0.5588	0.0004	0.0165	0.9789
V75H	3	rs11684853	2	19310918	T	G	0.5584	0.0004	0.0171	0.9832
V75H	4	rs11684853	2	19310918	T	G	0.5585	0.0138	0.0182	0.4488
V75H	5	rs11684853	2	19310918	T	G	0.5587	-0.0072	0.016	0.6521
V75L	0	rs11684853	2	19310918	T	G	0.5571	0.0142	0.0167	0.3968
V75L	1	rs11684853	2	19310918	T	G	0.5571	0.014	0.0159	0.3812
V75L	2	rs11684853	2	19310918	T	G	0.5575	-0.0035	0.0136	0.7975
V75L	3	rs11684853	2	19310918	T	G	0.5572	0.0026	0.0141	0.8555
V75L	4	rs11684853	2	19310918	T	G	0.5571	0.0112	0.015	0.4552
V75L	5	rs11684853	2	19310918	T	G	0.5574	-0.0019	0.0133	0.8836
V65H	0	rs11684853	2	19310918	T	G	0.5585	0.0228	0.0201	0.2573
V65H	1	rs11684853	2	19310918	T	G	0.5584	0.0244	0.0194	0.2081
V65H	2	rs11684853	2	19310918	T	G	0.5588	-0.0004	0.0165	0.9823
V65H	3	rs11684853	2	19310918	T	G	0.5584	-0.0016	0.0169	0.9262
V65H	4	rs11684853	2	19310918	T	G	0.5584	0.0145	0.0185	0.432
V65H	5	rs11684853	2	19310918	T	G	0.5587	-0.0089	0.016	0.5778
V65L	0	rs11684853	2	19310918	T	G	0.5571	0.016	0.0167	0.3382
V65L	1	rs11684853	2	19310918	T	G	0.5571	0.0158	0.016	0.3233
V65L	2	rs11684853	2	19310918	T	G	0.5575	-0.002	0.0136	0.8815
V65L	3	rs11684853	2	19310918	T	G	0.5572	0.0038	0.014	0.7864
V65L	4	rs11684853	2	19310918	T	G	0.5571	0.0129	0.0152	0.3958
V65L	5	rs11684853	2	19310918	T	G	0.5574	-0.0011	0.0133	0.9364
VSUM	0	rs11684853	2	19310918	T	G	0.5585	-	-	0.281306
VSUM	1	rs11684853	2	19310918	T	G	0.5585	-	-	0.245965
VSUM	2	rs11684853	2	19310918	T	G	0.5585	-	-	0.914867
VSUM	3	rs11684853	2	19310918	T	G	0.5585	-	-	0.919032
VSUM	4	rs11684853	2	19310918	T	G	0.5585	-	-	0.407225
VSUM	5	rs11684853	2	19310918	T	G	0.5585	-	-	0.744675
V75H	0	rs34331777	2	19441251	CA	C	0.3935	-0.0124	0.0203	0.541
V75H	1	rs34331777	2	19441251	CA	C	0.3936	-0.013	0.0195	0.5048
V75H	2	rs34331777	2	19441251	CA	C	0.3955	0.0086	0.0166	0.6048
V75H	3	rs34331777	2	19441251	CA	C	0.395	0.0011	0.0173	0.9507
V75H	4	rs34331777	2	19441251	CA	C	0.3938	-0.0005	0.0184	0.9771
V75H	5	rs34331777	2	19441251	CA	C	0.3954	0.0135	0.0161	0.4035
V75L	0	rs34331777	2	19441251	CA	C	0.3961	-0.0077	0.0169	0.6501
V75L	1	rs34331777	2	19441251	CA	C	0.3959	-0.007	0.0161	0.6613
V75L	2	rs34331777	2	19441251	CA	C	0.3971	0.0121	0.0137	0.3748
V75L	3	rs34331777	2	19441251	CA	C	0.3967	-0.001	0.0143	0.9437
V75L	4	rs34331777	2	19441251	CA	C	0.3964	0.0037	0.0151	0.8041
V75L	5	rs34331777	2	19441251	CA	C	0.3972	0.0114	0.0134	0.3952
V65H	0	rs34331777	2	19441251	CA	C	0.3935	-0.0102	0.0203	0.617
V65H	1	rs34331777	2	19441251	CA	C	0.3937	-0.0109	0.0196	0.5793
V65H	2	rs34331777	2	19441251	CA	C	0.3957	0.0109	0.0166	0.511
V65H	3	rs34331777	2	19441251	CA	C	0.3951	0.0038	0.0171	0.8216
V65H	4	rs34331777	2	19441251	CA	C	0.394	0.0009	0.0186	0.9602
V65H	5	rs34331777	2	19441251	CA	C	0.3957	0.0156	0.0161	0.33
V65L	0	rs34331777	2	19441251	CA	C	0.3961	-0.0066	0.0169	0.6959
V65L	1	rs34331777	2	19441251	CA	C	0.396	-0.006	0.0162	0.7096
V65L	2	rs34331777	2	19441251	CA	C	0.3973	0.0131	0.0137	0.3371
V65L	3	rs34331777	2	19441251	CA	C	0.3968	-0.0002	0.0141	0.9875
V65L	4	rs34331777	2	19441251	CA	C	0.3964	0.0042	0.0154	0.7863
V65L	5	rs34331777	2	19441251	CA	C	0.3973	0.0114	0.0134	0.3956
VSUM	0	rs34331777	2	19441251	CA	C	0.3935	-	-	0.605037
VSUM	1	rs34331777	2	19441251	CA	C	0.3935	-	-	0.59231
VSUM	2	rs34331777	2	19441251	CA	C	0.3935	-	-	0.425598
VSUM	3	rs34331777	2	19441251	CA	C	0.3935	-	-	0.95748
VSUM	4	rs34331777	2	19441251	CA	C	0.3935	-	-	0.886781
VSUM	5	rs34331777	2	19441251	CA	C	0.3935	-	-	0.353563
V75H	0	rs6718628	2	25131170	C	G	0.5692	-0.0028	0.0218	0.8965
V75H	1	rs6718628	2	25131170	C	G	0.5692	-0.017	0.021	0.4193
V75H	2	rs6718628	2	25131170	C	G	0.5712	-0.0224	0.0185	0.2257
V75H	3	rs6718628	2	25131170	C	G	0.5707	-0.0199	0.0188	0.2897
V75H	4	rs6718628	2	25131170	C	G	0.5698	-0.0195	0.0198	0.3257
V75H	5	rs6718628	2	25131170	C	G	0.5714	-0.0194	0.0178	0.2762
V75L	0	rs6718628	2	25131170	C	G	0.5707	0.0196	0.0175	0.263
V75L	1	rs6718628	2	25131170	C	G	0.5706	0.0017	0.0167	0.9168
V75L	2	rs6718628	2	25131170	C	G	0.5718	-0.0041	0.0145	0.7752
V75L	3	rs6718628	2	25131170	C	G	0.5716	-0.0086	0.0149	0.5632
V75L	4	rs6718628	2	25131170	C	G	0.571	-0.0045	0.0157	0.7766
V75L	5	rs6718628	2	25131170	C	G	0.5721	-0.011	0.0141	0.4373
V65H	0	rs6718628	2	25131170	C	G	0.5693	-0.0038	0.0218	0.86
V65H	1	rs6718628	2	25131170	C	G	0.5694	-0.0172	0.0211	0.4154
V65H	2	rs6718628	2	25131170	C	G	0.5715	-0.0236	0.0185	0.201
V65H	3	rs6718628	2	25131170	C	G	0.5709	-0.0212	0.0186	0.2532
V65H	4	rs6718628	2	25131170	C	G	0.5699	-0.0201	0.0202	0.3197
V65H	5	rs6718628	2	25131170	C	G	0.5716	-0.0209	0.0178	0.2388
V65L	0	rs6718628	2	25131170	C	G	0.5708	0.0131	0.0175	0.4561
V65L	1	rs6718628	2	25131170	C	G	0.5707	-0.0038	0.0168	0.8208
V65L	2	rs6718628	2	25131170	C	G	0.5719	-0.01	0.0145	0.4926
V65L	3	rs6718628	2	25131170	C	G	0.5717	-0.0149	0.0148	0.3129
V65L	4	rs6718628	2	25131170	C	G	0.5711	-0.0098	0.016	0.5404
V65L	5	rs6718628	2	25131170	C	G	0.5722	-0.0172	0.0142	0.2261
VSUM	0	rs6718628	2	25131170	C	G	0.5693	-	-	0.679404
VSUM	1	rs6718628	2	25131170	C	G	0.5693	-	-	0.644183
VSUM	2	rs6718628	2	25131170	C	G	0.5693	-	-	0.360549
VSUM	3	rs6718628	2	25131170	C	G	0.5693	-	-	0.317397
VSUM	4	rs6718628	2	25131170	C	G	0.5693	-	-	0.446932
VSUM	5	rs6718628	2	25131170	C	G	0.5693	-	-	0.260563
V75H	0	rs11676272	2	25141538	A	G	0.5362	-0.0028	0.0218	0.8963
V75H	1	rs11676272	2	25141538	A	G	0.5363	-0.0202	0.021	0.3351
V75H	2	rs11676272	2	25141538	A	G	0.5374	-0.0244	0.0184	0.1861
V75H	3	rs11676272	2	25141538	A	G	0.537	-0.0195	0.0188	0.2998
V75H	4	rs11676272	2	25141538	A	G	0.5367	-0.0213	0.0198	0.2829
V75H	5	rs11676272	2	25141538	A	G	0.5375	-0.0179	0.0178	0.3145
V75L	0	rs11676272	2	25141538	A	G	0.5371	0.0189	0.0175	0.2802
V75L	1	rs11676272	2	25141538	A	G	0.5371	-0.0032	0.0167	0.8477
V75L	2	rs11676272	2	25141538	A	G	0.5377	-0.007	0.0145	0.6269
V75L	3	rs11676272	2	25141538	A	G	0.5376	-0.0106	0.0149	0.4771
V75L	4	rs11676272	2	25141538	A	G	0.5373	-0.0064	0.0157	0.6848
V75L	5	rs11676272	2	25141538	A	G	0.5379	-0.0114	0.0141	0.4178
V65H	0	rs11676272	2	25141538	A	G	0.5362	-0.0063	0.0218	0.7737
V65H	1	rs11676272	2	25141538	A	G	0.5363	-0.0229	0.0211	0.2781
V65H	2	rs11676272	2	25141538	A	G	0.5375	-0.0277	0.0184	0.1333
V65H	3	rs11676272	2	25141538	A	G	0.5371	-0.0227	0.0185	0.2213
V65H	4	rs11676272	2	25141538	A	G	0.5367	-0.0244	0.0201	0.2247
V65H	5	rs11676272	2	25141538	A	G	0.5376	-0.0216	0.0178	0.2239
V65L	0	rs11676272	2	25141538	A	G	0.5371	0.0119	0.0175	0.498
V65L	1	rs11676272	2	25141538	A	G	0.5371	-0.009	0.0168	0.5935
V65L	2	rs11676272	2	25141538	A	G	0.5378	-0.0131	0.0145	0.3651
V65L	3	rs11676272	2	25141538	A	G	0.5377	-0.0172	0.0148	0.2433
V65L	4	rs11676272	2	25141538	A	G	0.5373	-0.0123	0.016	0.4407
V65L	5	rs11676272	2	25141538	A	G	0.5379	-0.0183	0.0141	0.1951
VSUM	0	rs11676272	2	25141538	A	G	0.5362	-	-	0.723075
VSUM	1	rs11676272	2	25141538	A	G	0.5362	-	-	0.46378
VSUM	2	rs11676272	2	25141538	A	G	0.5362	-	-	0.26489
VSUM	3	rs11676272	2	25141538	A	G	0.5362	-	-	0.274033
VSUM	4	rs11676272	2	25141538	A	G	0.5362	-	-	0.359866
VSUM	5	rs11676272	2	25141538	A	G	0.5362	-	-	0.252799
V75H	0	rs6715731	2	74346404	T	G	0.4098	-0.0065	0.0222	0.7696
V75H	1	rs6715731	2	74346404	T	G	0.4099	-0.0111	0.0213	0.6034
V75H	2	rs6715731	2	74346404	T	G	0.4103	-0.0049	0.0188	0.7946
V75H	3	rs6715731	2	74346404	T	G	0.4101	-0.0132	0.0191	0.4904
V75H	4	rs6715731	2	74346404	T	G	0.4102	-0.0057	0.0201	0.7791
V75H	5	rs6715731	2	74346404	T	G	0.4103	-0.0109	0.0181	0.5459
V75L	0	rs6715731	2	74346404	T	G	0.4069	-0.0113	0.018	0.5303
V75L	1	rs6715731	2	74346404	T	G	0.407	-0.0165	0.0171	0.3348
V75L	2	rs6715731	2	74346404	T	G	0.4072	-0.0092	0.0149	0.5387
V75L	3	rs6715731	2	74346404	T	G	0.4074	-0.0178	0.0153	0.2446
V75L	4	rs6715731	2	74346404	T	G	0.4069	-0.0102	0.0161	0.5249
V75L	5	rs6715731	2	74346404	T	G	0.4073	-0.0113	0.0145	0.435
V65H	0	rs6715731	2	74346404	T	G	0.4098	-0.0123	0.0222	0.5785
V65H	1	rs6715731	2	74346404	T	G	0.4099	-0.0166	0.0214	0.4378
V65H	2	rs6715731	2	74346404	T	G	0.4103	-0.0094	0.0188	0.6181
V65H	3	rs6715731	2	74346404	T	G	0.4101	-0.0179	0.0189	0.3436
V65H	4	rs6715731	2	74346404	T	G	0.4102	-0.0116	0.0204	0.5713
V65H	5	rs6715731	2	74346404	T	G	0.4103	-0.0167	0.0181	0.3544
V65L	0	rs6715731	2	74346404	T	G	0.4069	-0.0126	0.018	0.4839
V65L	1	rs6715731	2	74346404	T	G	0.407	-0.0175	0.0172	0.3108
V65L	2	rs6715731	2	74346404	T	G	0.4072	-0.0098	0.0149	0.5116
V65L	3	rs6715731	2	74346404	T	G	0.4074	-0.0186	0.0152	0.2212
V65L	4	rs6715731	2	74346404	T	G	0.407	-0.0116	0.0164	0.4783
V65L	5	rs6715731	2	74346404	T	G	0.4074	-0.013	0.0145	0.371
VSUM	0	rs6715731	2	74346404	T	G	0.4098	-	-	0.565994
VSUM	1	rs6715731	2	74346404	T	G	0.4098	-	-	0.38655
VSUM	2	rs6715731	2	74346404	T	G	0.4098	-	-	0.590479
VSUM	3	rs6715731	2	74346404	T	G	0.4098	-	-	0.287298
VSUM	4	rs6715731	2	74346404	T	G	0.4098	-	-	0.562364
VSUM	5	rs6715731	2	74346404	T	G	0.4098	-	-	0.397435
V75H	0	rs17625845	2	121089731	T	C	0.8083	-0.0468	0.0268	0.08055
V75H	1	rs17625845	2	121089731	T	C	0.8083	-0.0463	0.0257	0.07166
V75H	2	rs17625845	2	121089731	T	C	0.8087	-0.0242	0.0218	0.266
V75H	3	rs17625845	2	121089731	T	C	0.809	-0.0061	0.0227	0.7876
V75H	4	rs17625845	2	121089731	T	C	0.8081	-0.0734	0.0242	0.002456
V75H	5	rs17625845	2	121089731	T	C	0.8088	-0.0283	0.0212	0.181
V75L	0	rs17625845	2	121089731	T	C	0.8077	-0.0424	0.0222	0.05558
V75L	1	rs17625845	2	121089731	T	C	0.8076	-0.041	0.0211	0.05204
V75L	2	rs17625845	2	121089731	T	C	0.808	-0.0149	0.0179	0.405
V75L	3	rs17625845	2	121089731	T	C	0.8082	-0.0013	0.0188	0.9459
V75L	4	rs17625845	2	121089731	T	C	0.8078	-0.0603	0.0198	0.002399
V75L	5	rs17625845	2	121089731	T	C	0.8083	-0.0177	0.0175	0.3125
V65H	0	rs17625845	2	121089731	T	C	0.8083	-0.0583	0.0268	0.0293
V65H	1	rs17625845	2	121089731	T	C	0.8083	-0.0582	0.0258	0.02403
V65H	2	rs17625845	2	121089731	T	C	0.8088	-0.0343	0.0217	0.1138
V65H	3	rs17625845	2	121089731	T	C	0.8091	-0.0148	0.0224	0.5079
V65H	4	rs17625845	2	121089731	T	C	0.8083	-0.0819	0.0246	0.0008559
V65H	5	rs17625845	2	121089731	T	C	0.809	-0.0332	0.0211	0.1149
V65L	0	rs17625845	2	121089731	T	C	0.8077	-0.0553	0.0222	0.01269
V65L	1	rs17625845	2	121089731	T	C	0.8077	-0.0542	0.0212	0.01075
V65L	2	rs17625845	2	121089731	T	C	0.8081	-0.0266	0.0179	0.1371
V65L	3	rs17625845	2	121089731	T	C	0.8082	-0.0115	0.0185	0.5366
V65L	4	rs17625845	2	121089731	T	C	0.8078	-0.0714	0.0202	0.0004042
V65L	5	rs17625845	2	121089731	T	C	0.8083	-0.0252	0.0175	0.151
VSUM	0	rs17625845	2	121089731	T	C	0.8083	-	-	0.0280476
VSUM	1	rs17625845	2	121089731	T	C	0.8083	-	-	0.0238485
VSUM	2	rs17625845	2	121089731	T	C	0.8083	-	-	0.185464
VSUM	3	rs17625845	2	121089731	T	C	0.8083	-	-	0.668435
VSUM	4	rs17625845	2	121089731	T	C	0.8083	-	-	0.000628637
VSUM	5	rs17625845	2	121089731	T	C	0.8083	-	-	0.156474
V75H	0	rs11123556	2	121245996	A	G	0.0984	0.0327	0.0332	0.3247
V75H	1	rs11123556	2	121245996	A	G	0.0983	0.0291	0.0319	0.3625
V75H	2	rs11123556	2	121245996	A	G	0.0981	-0.0047	0.0272	0.8632
V75H	3	rs11123556	2	121245996	A	G	0.0983	-0.0305	0.0283	0.2811
V75H	4	rs11123556	2	121245996	A	G	0.0984	0.0526	0.0301	0.08053
V75H	5	rs11123556	2	121245996	A	G	0.0982	-0.0036	0.0264	0.8905
V75L	0	rs11123556	2	121245996	A	G	0.099	0.0126	0.0274	0.6464
V75L	1	rs11123556	2	121245996	A	G	0.0991	0.0101	0.0262	0.6996
V75L	2	rs11123556	2	121245996	A	G	0.0989	-0.0187	0.0222	0.3986
V75L	3	rs11123556	2	121245996	A	G	0.0991	-0.0411	0.0232	0.07618
V75L	4	rs11123556	2	121245996	A	G	0.0991	0.0332	0.0245	0.1767
V75L	5	rs11123556	2	121245996	A	G	0.099	-0.017	0.0217	0.4348
V65H	0	rs11123556	2	121245996	A	G	0.0984	0.0287	0.0332	0.3875
V65H	1	rs11123556	2	121245996	A	G	0.0983	0.0248	0.032	0.4388
V65H	2	rs11123556	2	121245996	A	G	0.0981	-0.0081	0.0271	0.7648
V65H	3	rs11123556	2	121245996	A	G	0.0983	-0.0372	0.0279	0.1822
V65H	4	rs11123556	2	121245996	A	G	0.0983	0.0473	0.0305	0.1208
V65H	5	rs11123556	2	121245996	A	G	0.0982	-0.012	0.0263	0.6489
V65L	0	rs11123556	2	121245996	A	G	0.099	0.0074	0.0275	0.7889
V65L	1	rs11123556	2	121245996	A	G	0.099	0.0048	0.0263	0.8538
V65L	2	rs11123556	2	121245996	A	G	0.0989	-0.0241	0.0222	0.2787
V65L	3	rs11123556	2	121245996	A	G	0.0991	-0.049	0.0229	0.03256
V65L	4	rs11123556	2	121245996	A	G	0.0991	0.0268	0.025	0.2834
V65L	5	rs11123556	2	121245996	A	G	0.0989	-0.0271	0.0217	0.2123
VSUM	0	rs11123556	2	121245996	A	G	0.0984	-	-	0.496177
VSUM	1	rs11123556	2	121245996	A	G	0.0984	-	-	0.551503
VSUM	2	rs11123556	2	121245996	A	G	0.0984	-	-	0.525878
VSUM	3	rs11123556	2	121245996	A	G	0.0984	-	-	0.0946635
VSUM	4	rs11123556	2	121245996	A	G	0.0984	-	-	0.130416
VSUM	5	rs11123556	2	121245996	A	G	0.0984	-	-	0.487699
V75H	0	rs66470855	2	218266438	T	TG	0.2608	0.0427	0.0229	0.06217
V75H	1	rs66470855	2	218266438	T	TG	0.2606	0.0398	0.022	0.07102
V75H	2	rs66470855	2	218266438	T	TG	0.2601	0.0071	0.0188	0.7058
V75H	3	rs66470855	2	218266438	T	TG	0.2606	0.0236	0.0195	0.2266
V75H	4	rs66470855	2	218266438	T	TG	0.2603	0.0314	0.0208	0.1306
V75H	5	rs66470855	2	218266438	T	TG	0.2602	0.0145	0.0182	0.4256
V75L	0	rs66470855	2	218266438	T	TG	0.265	0.0146	0.019	0.4429
V75L	1	rs66470855	2	218266438	T	TG	0.265	0.0106	0.0181	0.5578
V75L	2	rs66470855	2	218266438	T	TG	0.2644	-0.0092	0.0154	0.5522
V75L	3	rs66470855	2	218266438	T	TG	0.2648	-0.0027	0.0161	0.865
V75L	4	rs66470855	2	218266438	T	TG	0.2651	0.0089	0.017	0.6027
V75L	5	rs66470855	2	218266438	T	TG	0.2646	-0.0083	0.0151	0.5846
V65H	0	rs66470855	2	218266438	T	TG	0.2607	0.0427	0.0229	0.06248
V65H	1	rs66470855	2	218266438	T	TG	0.2606	0.04	0.0221	0.07009
V65H	2	rs66470855	2	218266438	T	TG	0.2601	0.0056	0.0187	0.765
V65H	3	rs66470855	2	218266438	T	TG	0.2606	0.022	0.0192	0.2521
V65H	4	rs66470855	2	218266438	T	TG	0.2604	0.0314	0.0211	0.136
V65H	5	rs66470855	2	218266438	T	TG	0.2602	0.013	0.0182	0.475
V65L	0	rs66470855	2	218266438	T	TG	0.265	0.0179	0.019	0.346
V65L	1	rs66470855	2	218266438	T	TG	0.2649	0.0144	0.0182	0.4301
V65L	2	rs66470855	2	218266438	T	TG	0.2644	-0.0067	0.0155	0.6642
V65L	3	rs66470855	2	218266438	T	TG	0.2648	-0.0006	0.0159	0.9719
V65L	4	rs66470855	2	218266438	T	TG	0.265	0.0121	0.0173	0.4834
V65L	5	rs66470855	2	218266438	T	TG	0.2645	-0.0066	0.0151	0.6609
VSUM	0	rs66470855	2	218266438	T	TG	0.2607	-	-	0.151072
VSUM	1	rs66470855	2	218266438	T	TG	0.2607	-	-	0.187103
VSUM	2	rs66470855	2	218266438	T	TG	0.2607	-	-	0.925754
VSUM	3	rs66470855	2	218266438	T	TG	0.2607	-	-	0.569684
VSUM	4	rs66470855	2	218266438	T	TG	0.2607	-	-	0.264864
VSUM	5	rs66470855	2	218266438	T	TG	0.2607	-	-	0.889768
V75H	0	rs67901221	3	12416550	A	G	0.8546	-0.0856	0.0285	0.002717
V75H	1	rs67901221	3	12416550	A	G	0.8546	-0.0883	0.0275	0.001301
V75H	2	rs67901221	3	12416550	A	G	0.8557	-0.073	0.0234	0.001815
V75H	3	rs67901221	3	12416550	A	G	0.8551	-0.0741	0.0243	0.002307
V75H	4	rs67901221	3	12416550	A	G	0.8549	-0.0809	0.0259	0.00178
V75H	5	rs67901221	3	12416550	A	G	0.8557	-0.0674	0.0227	0.003005
V75L	0	rs67901221	3	12416550	A	G	0.8532	-0.0586	0.0236	0.01318
V75L	1	rs67901221	3	12416550	A	G	0.8532	-0.0604	0.0225	0.007306
V75L	2	rs67901221	3	12416550	A	G	0.854	-0.0546	0.0192	0.004399
V75L	3	rs67901221	3	12416550	A	G	0.8535	-0.0529	0.02	0.00814
V75L	4	rs67901221	3	12416550	A	G	0.8534	-0.0593	0.0212	0.005085
V75L	5	rs67901221	3	12416550	A	G	0.854	-0.053	0.0187	0.004719
V65H	0	rs67901221	3	12416550	A	G	0.8546	-0.0811	0.0285	0.004488
V65H	1	rs67901221	3	12416550	A	G	0.8546	-0.0842	0.0275	0.00224
V65H	2	rs67901221	3	12416550	A	G	0.8558	-0.0673	0.0234	0.004008
V65H	3	rs67901221	3	12416550	A	G	0.8552	-0.0683	0.024	0.00444
V65H	4	rs67901221	3	12416550	A	G	0.8549	-0.0774	0.0262	0.003192
V65H	5	rs67901221	3	12416550	A	G	0.8557	-0.0617	0.0226	0.006396
V65L	0	rs67901221	3	12416550	A	G	0.8532	-0.0521	0.0237	0.02775
V65L	1	rs67901221	3	12416550	A	G	0.8532	-0.0543	0.0226	0.01637
V65L	2	rs67901221	3	12416550	A	G	0.8541	-0.0474	0.0192	0.01363
V65L	3	rs67901221	3	12416550	A	G	0.8536	-0.0458	0.0198	0.02052
V65L	4	rs67901221	3	12416550	A	G	0.8534	-0.0532	0.0215	0.01335
V65L	5	rs67901221	3	12416550	A	G	0.854	-0.0456	0.0188	0.01504
VSUM	0	rs67901221	3	12416550	A	G	0.8546	-	-	0.00544635
VSUM	1	rs67901221	3	12416550	A	G	0.8546	-	-	0.00270299
VSUM	2	rs67901221	3	12416550	A	G	0.8546	-	-	0.0027971
VSUM	3	rs67901221	3	12416550	A	G	0.8546	-	-	0.00411713
VSUM	4	rs67901221	3	12416550	A	G	0.8546	-	-	0.00271662
VSUM	5	rs67901221	3	12416550	A	G	0.8546	-	-	0.00376322
V75H	0	rs199689761	3	12441088	T	TA	0.8576	-0.096	0.0291	0.0009866
V75H	1	rs199689761	3	12441088	T	TA	0.8576	-0.1001	0.028	0.0003507
V75H	2	rs199689761	3	12441088	T	TA	0.859	-0.0847	0.0239	0.0003976
V75H	3	rs199689761	3	12441088	T	TA	0.8582	-0.0857	0.0248	0.0005578
V75H	4	rs199689761	3	12441088	T	TA	0.8579	-0.092	0.0264	0.0004993
V75H	5	rs199689761	3	12441088	T	TA	0.8589	-0.078	0.0232	0.0007734
V75L	0	rs199689761	3	12441088	T	TA	0.8562	-0.0614	0.024	0.01071
V75L	1	rs199689761	3	12441088	T	TA	0.8562	-0.064	0.0229	0.005223
V75L	2	rs199689761	3	12441088	T	TA	0.8571	-0.0606	0.0195	0.001918
V75L	3	rs199689761	3	12441088	T	TA	0.8566	-0.0591	0.0204	0.003726
V75L	4	rs199689761	3	12441088	T	TA	0.8563	-0.0625	0.0215	0.003681
V75L	5	rs199689761	3	12441088	T	TA	0.8571	-0.0589	0.0191	0.002039
V65H	0	rs199689761	3	12441088	T	TA	0.8576	-0.0909	0.0291	0.001813
V65H	1	rs199689761	3	12441088	T	TA	0.8577	-0.0954	0.0281	0.0006856
V65H	2	rs199689761	3	12441088	T	TA	0.8591	-0.0785	0.0239	0.0009984
V65H	3	rs199689761	3	12441088	T	TA	0.8583	-0.0792	0.0245	0.001221
V65H	4	rs199689761	3	12441088	T	TA	0.8579	-0.088	0.0268	0.001015
V65H	5	rs199689761	3	12441088	T	TA	0.8589	-0.072	0.0231	0.001847
V65L	0	rs199689761	3	12441088	T	TA	0.8562	-0.0539	0.0241	0.02507
V65L	1	rs199689761	3	12441088	T	TA	0.8562	-0.057	0.023	0.01339
V65L	2	rs199689761	3	12441088	T	TA	0.8572	-0.0524	0.0195	0.007291
V65L	3	rs199689761	3	12441088	T	TA	0.8567	-0.0512	0.0201	0.01096
V65L	4	rs199689761	3	12441088	T	TA	0.8564	-0.0557	0.0219	0.01097
V65L	5	rs199689761	3	12441088	T	TA	0.8572	-0.0509	0.0191	0.007648
VSUM	0	rs199689761	3	12441088	T	TA	0.8576	-	-	0.0030693
VSUM	1	rs199689761	3	12441088	T	TA	0.8576	-	-	0.00122558
VSUM	2	rs199689761	3	12441088	T	TA	0.8576	-	-	0.000847399
VSUM	3	rs199689761	3	12441088	T	TA	0.8576	-	-	0.00134026
VSUM	4	rs199689761	3	12441088	T	TA	0.8576	-	-	0.00124753
VSUM	5	rs199689761	3	12441088	T	TA	0.8576	-	-	0.00122601
V75H	0	rs76643909	3	12441367	T	G	0.8539	-0.0913	0.0289	0.001563
V75H	1	rs76643909	3	12441367	T	G	0.8539	-0.0943	0.0278	0.000686
V75H	2	rs76643909	3	12441367	T	G	0.8552	-0.0789	0.0237	0.0008626
V75H	3	rs76643909	3	12441367	T	G	0.8545	-0.08	0.0246	0.001141
V75H	4	rs76643909	3	12441367	T	G	0.8543	-0.0874	0.0262	0.0008415
V75H	5	rs76643909	3	12441367	T	G	0.8551	-0.0733	0.023	0.001413
V75L	0	rs76643909	3	12441367	T	G	0.8526	-0.0584	0.0239	0.0144
V75L	1	rs76643909	3	12441367	T	G	0.8526	-0.0611	0.0227	0.007239
V75L	2	rs76643909	3	12441367	T	G	0.8535	-0.0571	0.0194	0.003208
V75L	3	rs76643909	3	12441367	T	G	0.853	-0.0548	0.0202	0.006674
V75L	4	rs76643909	3	12441367	T	G	0.8528	-0.0613	0.0214	0.004104
V75L	5	rs76643909	3	12441367	T	G	0.8535	-0.0558	0.0189	0.003212
V65H	0	rs76643909	3	12441367	T	G	0.8539	-0.0859	0.0289	0.002925
V65H	1	rs76643909	3	12441367	T	G	0.854	-0.0892	0.0278	0.001355
V65H	2	rs76643909	3	12441367	T	G	0.8553	-0.0725	0.0236	0.002172
V65H	3	rs76643909	3	12441367	T	G	0.8546	-0.0733	0.0243	0.002539
V65H	4	rs76643909	3	12441367	T	G	0.8543	-0.083	0.0265	0.001765
V65H	5	rs76643909	3	12441367	T	G	0.8552	-0.0669	0.0229	0.003491
V65L	0	rs76643909	3	12441367	T	G	0.8526	-0.051	0.0239	0.03297
V65L	1	rs76643909	3	12441367	T	G	0.8526	-0.054	0.0229	0.01826
V65L	2	rs76643909	3	12441367	T	G	0.8536	-0.049	0.0194	0.01155
V65L	3	rs76643909	3	12441367	T	G	0.8531	-0.0468	0.02	0.01918
V65L	4	rs76643909	3	12441367	T	G	0.8528	-0.0543	0.0217	0.01243
V65L	5	rs76643909	3	12441367	T	G	0.8535	-0.0476	0.0189	0.01203
VSUM	0	rs76643909	3	12441367	T	G	0.8539	-	-	0.00470651
VSUM	1	rs76643909	3	12441367	T	G	0.8539	-	-	0.00209534
VSUM	2	rs76643909	3	12441367	T	G	0.8539	-	-	0.00170247
VSUM	3	rs76643909	3	12441367	T	G	0.8539	-	-	0.00276464
VSUM	4	rs76643909	3	12441367	T	G	0.8539	-	-	0.00177
VSUM	5	rs76643909	3	12441367	T	G	0.8539	-	-	0.0022035
V75H	0	rs4132228	3	64708114	T	C	0.3084	0.0077	0.0218	0.7237
V75H	1	rs4132228	3	64708114	T	C	0.3085	0.0136	0.021	0.5161
V75H	2	rs4132228	3	64708114	T	C	0.31	-0.0045	0.0179	0.8025
V75H	3	rs4132228	3	64708114	T	C	0.3082	0.0028	0.0186	0.8786
V75H	4	rs4132228	3	64708114	T	C	0.3086	0.0184	0.0198	0.3527
V75H	5	rs4132228	3	64708114	T	C	0.3095	0.0034	0.0174	0.8451
V75L	0	rs4132228	3	64708114	T	C	0.3049	0.0137	0.0181	0.448
V75L	1	rs4132228	3	64708114	T	C	0.305	0.0217	0.0173	0.2079
V75L	2	rs4132228	3	64708114	T	C	0.3064	0.006	0.0147	0.6824
V75L	3	rs4132228	3	64708114	T	C	0.3052	0.0141	0.0153	0.3569
V75L	4	rs4132228	3	64708114	T	C	0.305	0.0195	0.0162	0.2289
V75L	5	rs4132228	3	64708114	T	C	0.3061	0.0105	0.0143	0.4647
V65H	0	rs4132228	3	64708114	T	C	0.3084	0.0203	0.0219	0.354
V65H	1	rs4132228	3	64708114	T	C	0.3084	0.0263	0.0211	0.2117
V65H	2	rs4132228	3	64708114	T	C	0.31	0.0068	0.0179	0.7033
V65H	3	rs4132228	3	64708114	T	C	0.3082	0.0144	0.0183	0.4324
V65H	4	rs4132228	3	64708114	T	C	0.3085	0.0307	0.0201	0.1258
V65H	5	rs4132228	3	64708114	T	C	0.3093	0.0141	0.0173	0.4169
V65L	0	rs4132228	3	64708114	T	C	0.3049	0.0256	0.0181	0.1577
V65L	1	rs4132228	3	64708114	T	C	0.305	0.0334	0.0173	0.05411
V65L	2	rs4132228	3	64708114	T	C	0.3065	0.0171	0.0147	0.2434
V65L	3	rs4132228	3	64708114	T	C	0.3053	0.0253	0.0151	0.09464
V65L	4	rs4132228	3	64708114	T	C	0.305	0.0316	0.0165	0.0548
V65L	5	rs4132228	3	64708114	T	C	0.3062	0.0217	0.0144	0.1298
VSUM	0	rs4132228	3	64708114	T	C	0.3084	-	-	0.362319
VSUM	1	rs4132228	3	64708114	T	C	0.3084	-	-	0.17987
VSUM	2	rs4132228	3	64708114	T	C	0.3084	-	-	0.653176
VSUM	3	rs4132228	3	64708114	T	C	0.3084	-	-	0.350134
VSUM	4	rs4132228	3	64708114	T	C	0.3084	-	-	0.140789
VSUM	5	rs4132228	3	64708114	T	C	0.3084	-	-	0.389969
V75H	0	rs6851733	4	75518708	T	C	0.2035	-0.0184	0.0257	0.473
V75H	1	rs6851733	4	75518708	T	C	0.2034	-0.0255	0.0247	0.3016
V75H	2	rs6851733	4	75518708	T	C	0.2039	-0.005	0.0211	0.812
V75H	3	rs6851733	4	75518708	T	C	0.2036	0.0078	0.0219	0.7231
V75H	4	rs6851733	4	75518708	T	C	0.2036	-0.0419	0.0233	0.0719
V75H	5	rs6851733	4	75518708	T	C	0.204	-0.0057	0.0204	0.7785
V75L	0	rs6851733	4	75518708	T	C	0.2015	-0.0327	0.0213	0.125
V75L	1	rs6851733	4	75518708	T	C	0.2015	-0.0346	0.0203	0.08811
V75L	2	rs6851733	4	75518708	T	C	0.2019	-0.0031	0.0173	0.8579
V75L	3	rs6851733	4	75518708	T	C	0.2017	0.0096	0.0181	0.5957
V75L	4	rs6851733	4	75518708	T	C	0.2015	-0.0436	0.0191	0.02231
V75L	5	rs6851733	4	75518708	T	C	0.2019	-0.0019	0.0169	0.9098
V65H	0	rs6851733	4	75518708	T	C	0.2035	-0.0261	0.0257	0.309
V65H	1	rs6851733	4	75518708	T	C	0.2034	-0.0332	0.0248	0.1802
V65H	2	rs6851733	4	75518708	T	C	0.204	-0.0103	0.021	0.6239
V65H	3	rs6851733	4	75518708	T	C	0.2037	0.0028	0.0216	0.8955
V65H	4	rs6851733	4	75518708	T	C	0.2036	-0.0481	0.0236	0.0414
V65H	5	rs6851733	4	75518708	T	C	0.204	-0.0083	0.0204	0.6839
V65L	0	rs6851733	4	75518708	T	C	0.2015	-0.0395	0.0213	0.06371
V65L	1	rs6851733	4	75518708	T	C	0.2015	-0.0417	0.0204	0.04104
V65L	2	rs6851733	4	75518708	T	C	0.2019	-0.0087	0.0173	0.6132
V65L	3	rs6851733	4	75518708	T	C	0.2017	0.0057	0.0179	0.7492
V65L	4	rs6851733	4	75518708	T	C	0.2015	-0.0499	0.0194	0.01004
V65L	5	rs6851733	4	75518708	T	C	0.2019	-0.0039	0.0169	0.82
VSUM	0	rs6851733	4	75518708	T	C	0.2035	-	-	0.176482
VSUM	1	rs6851733	4	75518708	T	C	0.2035	-	-	0.106108
VSUM	2	rs6851733	4	75518708	T	C	0.2035	-	-	0.709453
VSUM	3	rs6851733	4	75518708	T	C	0.2035	-	-	0.724237
VSUM	4	rs6851733	4	75518708	T	C	0.2035	-	-	0.021679
VSUM	5	rs6851733	4	75518708	T	C	0.2035	-	-	0.785489
V75H	0	rs1503613	4	127772368	T	G	0.481	-0.0086	0.0203	0.6715
V75H	1	rs1503613	4	127772368	T	G	0.481	-0.008	0.0195	0.6831
V75H	2	rs1503613	4	127772368	T	G	0.4816	-0.0146	0.0167	0.3831
V75H	3	rs1503613	4	127772368	T	G	0.4814	-0.0031	0.0173	0.8592
V75H	4	rs1503613	4	127772368	T	G	0.4813	-0.0101	0.0184	0.5807
V75H	5	rs1503613	4	127772368	T	G	0.4817	-0.0075	0.0162	0.6429
V75L	0	rs1503613	4	127772368	T	G	0.4788	0.008	0.0168	0.6326
V75L	1	rs1503613	4	127772368	T	G	0.4788	0.0094	0.016	0.5568
V75L	2	rs1503613	4	127772368	T	G	0.4792	-0.0112	0.0137	0.4129
V75L	3	rs1503613	4	127772368	T	G	0.479	0.0029	0.0142	0.8393
V75L	4	rs1503613	4	127772368	T	G	0.4788	0.0012	0.015	0.936
V75L	5	rs1503613	4	127772368	T	G	0.4793	-0.0063	0.0133	0.6379
V65H	0	rs1503613	4	127772368	T	G	0.481	-0.0097	0.0203	0.6304
V65H	1	rs1503613	4	127772368	T	G	0.481	-0.0088	0.0195	0.6537
V65H	2	rs1503613	4	127772368	T	G	0.4817	-0.0143	0.0166	0.3908
V65H	3	rs1503613	4	127772368	T	G	0.4815	-0.0028	0.017	0.8716
V65H	4	rs1503613	4	127772368	T	G	0.4813	-0.0103	0.0186	0.5803
V65H	5	rs1503613	4	127772368	T	G	0.4817	-0.0063	0.0161	0.695
V65L	0	rs1503613	4	127772368	T	G	0.4788	0.0072	0.0168	0.6677
V65L	1	rs1503613	4	127772368	T	G	0.4788	0.0086	0.0161	0.5919
V65L	2	rs1503613	4	127772368	T	G	0.4793	-0.0118	0.0137	0.3878
V65L	3	rs1503613	4	127772368	T	G	0.4791	0.002	0.0141	0.8882
V65L	4	rs1503613	4	127772368	T	G	0.4789	0.0014	0.0153	0.9245
V65L	5	rs1503613	4	127772368	T	G	0.4793	-0.006	0.0134	0.6522
VSUM	0	rs1503613	4	127772368	T	G	0.481	-	-	0.999308
VSUM	1	rs1503613	4	127772368	T	G	0.481	-	-	0.945239
VSUM	2	rs1503613	4	127772368	T	G	0.481	-	-	0.366743
VSUM	3	rs1503613	4	127772368	T	G	0.481	-	-	0.999542
VSUM	4	rs1503613	4	127772368	T	G	0.481	-	-	0.805695
VSUM	5	rs1503613	4	127772368	T	G	0.481	-	-	0.638737
V75H	0	rs35589286	4	128192680	C	G	0.3059	0.0393	0.0227	0.08311
V75H	1	rs35589286	4	128192680	C	G	0.3058	0.0301	0.0218	0.1675
V75H	2	rs35589286	4	128192680	C	G	0.3058	0.0188	0.0185	0.3103
V75H	3	rs35589286	4	128192680	C	G	0.3058	0.0151	0.0193	0.4339
V75H	4	rs35589286	4	128192680	C	G	0.3057	0.0265	0.0206	0.1974
V75H	5	rs35589286	4	128192680	C	G	0.3058	0.0146	0.018	0.4177
V75L	0	rs35589286	4	128192680	C	G	0.3049	0.0383	0.0188	0.042
V75L	1	rs35589286	4	128192680	C	G	0.3049	0.0296	0.018	0.09926
V75L	2	rs35589286	4	128192680	C	G	0.3049	0.0121	0.0152	0.4272
V75L	3	rs35589286	4	128192680	C	G	0.3048	0.0112	0.0159	0.4805
V75L	4	rs35589286	4	128192680	C	G	0.3048	0.0347	0.0169	0.03956
V75L	5	rs35589286	4	128192680	C	G	0.3048	0.0156	0.0149	0.295
V65H	0	rs35589286	4	128192680	C	G	0.3059	0.0406	0.0227	0.07371
V65H	1	rs35589286	4	128192680	C	G	0.3058	0.0314	0.0219	0.1511
V65H	2	rs35589286	4	128192680	C	G	0.3058	0.0195	0.0185	0.2925
V65H	3	rs35589286	4	128192680	C	G	0.3058	0.0153	0.019	0.4203
V65H	4	rs35589286	4	128192680	C	G	0.3057	0.0289	0.0209	0.1664
V65H	5	rs35589286	4	128192680	C	G	0.3058	0.0153	0.0179	0.3943
V65L	0	rs35589286	4	128192680	C	G	0.3049	0.0419	0.0189	0.02634
V65L	1	rs35589286	4	128192680	C	G	0.3049	0.0333	0.0181	0.06487
V65L	2	rs35589286	4	128192680	C	G	0.3049	0.0152	0.0153	0.3208
V65L	3	rs35589286	4	128192680	C	G	0.3048	0.0136	0.0158	0.3879
V65L	4	rs35589286	4	128192680	C	G	0.3048	0.0381	0.0171	0.02635
V65L	5	rs35589286	4	128192680	C	G	0.3048	0.017	0.0149	0.2538
VSUM	0	rs35589286	4	128192680	C	G	0.3059	-	-	0.0401856
VSUM	1	rs35589286	4	128192680	C	G	0.3059	-	-	0.0962669
VSUM	2	rs35589286	4	128192680	C	G	0.3059	-	-	0.307591
VSUM	3	rs35589286	4	128192680	C	G	0.3059	-	-	0.4046
VSUM	4	rs35589286	4	128192680	C	G	0.3059	-	-	0.0663449
VSUM	5	rs35589286	4	128192680	C	G	0.3059	-	-	0.308266
V75H	0	rs150249911	5	52119132	A	G	0.0153	0.0521	0.0887	0.5565
V75H	1	rs150249911	5	52119132	A	G	0.0154	0.0677	0.0853	0.4274
V75H	2	rs150249911	5	52119132	A	G	0.0156	-0.0433	0.0722	0.5486
V75H	3	rs150249911	5	52119132	A	G	0.0155	0.0046	0.0749	0.9506
V75H	4	rs150249911	5	52119132	A	G	0.0154	0.0466	0.0807	0.5639
V75H	5	rs150249911	5	52119132	A	G	0.0155	-0.0218	0.07	0.7554
V75L	0	rs150249911	5	52119132	A	G	0.0146	0.0603	0.0739	0.4148
V75L	1	rs150249911	5	52119132	A	G	0.0146	0.0898	0.0705	0.2029
V75L	2	rs150249911	5	52119132	A	G	0.0148	-0.0163	0.0597	0.785
V75L	3	rs150249911	5	52119132	A	G	0.0147	0.0311	0.0625	0.619
V75L	4	rs150249911	5	52119132	A	G	0.0146	0.0582	0.0662	0.3796
V75L	5	rs150249911	5	52119132	A	G	0.0148	-0.0114	0.0584	0.8448
V65H	0	rs150249911	5	52119132	A	G	0.0154	0.0385	0.0887	0.6645
V65H	1	rs150249911	5	52119132	A	G	0.0154	0.0536	0.0854	0.5302
V65H	2	rs150249911	5	52119132	A	G	0.0156	-0.0578	0.0719	0.4211
V65H	3	rs150249911	5	52119132	A	G	0.0155	-0.0114	0.0738	0.8776
V65H	4	rs150249911	5	52119132	A	G	0.0154	0.0336	0.0816	0.6807
V65H	5	rs150249911	5	52119132	A	G	0.0155	-0.0354	0.0696	0.6109
V65L	0	rs150249911	5	52119132	A	G	0.0146	0.052	0.074	0.4823
V65L	1	rs150249911	5	52119132	A	G	0.0146	0.08	0.0708	0.259
V65L	2	rs150249911	5	52119132	A	G	0.0148	-0.0286	0.0597	0.6322
V65L	3	rs150249911	5	52119132	A	G	0.0147	0.0185	0.0618	0.765
V65L	4	rs150249911	5	52119132	A	G	0.0146	0.0503	0.0673	0.4548
V65L	5	rs150249911	5	52119132	A	G	0.0148	-0.0209	0.0584	0.7199
VSUM	0	rs150249911	5	52119132	A	G	0.0154	-	-	0.502589
VSUM	1	rs150249911	5	52119132	A	G	0.0154	-	-	0.312486
VSUM	2	rs150249911	5	52119132	A	G	0.0154	-	-	0.568788
VSUM	3	rs150249911	5	52119132	A	G	0.0154	-	-	0.852388
VSUM	4	rs150249911	5	52119132	A	G	0.0154	-	-	0.489568
VSUM	5	rs150249911	5	52119132	A	G	0.0154	-	-	0.716582
V75H	0	rs413472	5	80930992	T	C	0.5788	0.0498	0.0211	0.01815
V75H	1	rs413472	5	80930992	T	C	0.5789	0.046	0.0203	0.02347
V75H	2	rs413472	5	80930992	T	C	0.5802	0.0262	0.0173	0.1305
V75H	3	rs413472	5	80930992	T	C	0.5797	0.0399	0.0179	0.02617
V75H	4	rs413472	5	80930992	T	C	0.5786	0.0451	0.0191	0.01851
V75H	5	rs413472	5	80930992	T	C	0.58	0.0354	0.0168	0.03461
V75L	0	rs413472	5	80930992	T	C	0.5745	0.0307	0.0172	0.07403
V75L	1	rs413472	5	80930992	T	C	0.5744	0.0248	0.0164	0.1295
V75L	2	rs413472	5	80930992	T	C	0.5755	0.0051	0.014	0.7134
V75L	3	rs413472	5	80930992	T	C	0.575	0.018	0.0146	0.2152
V75L	4	rs413472	5	80930992	T	C	0.5744	0.018	0.0154	0.243
V75L	5	rs413472	5	80930992	T	C	0.5755	0.01	0.0136	0.4641
V65H	0	rs413472	5	80930992	T	C	0.5788	0.0425	0.0211	0.04417
V65H	1	rs413472	5	80930992	T	C	0.5789	0.0389	0.0204	0.05627
V65H	2	rs413472	5	80930992	T	C	0.5803	0.0194	0.0172	0.261
V65H	3	rs413472	5	80930992	T	C	0.5798	0.0325	0.0177	0.06648
V65H	4	rs413472	5	80930992	T	C	0.5788	0.0382	0.0194	0.04892
V65H	5	rs413472	5	80930992	T	C	0.5802	0.0284	0.0167	0.0893
V65L	0	rs413472	5	80930992	T	C	0.5745	0.0237	0.0172	0.1676
V65L	1	rs413472	5	80930992	T	C	0.5745	0.0184	0.0165	0.2638
V65L	2	rs413472	5	80930992	T	C	0.5756	-0.001	0.014	0.9403
V65L	3	rs413472	5	80930992	T	C	0.5751	0.0109	0.0144	0.4508
V65L	4	rs413472	5	80930992	T	C	0.5745	0.0128	0.0157	0.4121
V65L	5	rs413472	5	80930992	T	C	0.5757	0.0041	0.0137	0.7636
VSUM	0	rs413472	5	80930992	T	C	0.5788	-	-	0.0466638
VSUM	1	rs413472	5	80930992	T	C	0.5788	-	-	0.0725511
VSUM	2	rs413472	5	80930992	T	C	0.5788	-	-	0.437814
VSUM	3	rs413472	5	80930992	T	C	0.5788	-	-	0.10946
VSUM	4	rs413472	5	80930992	T	C	0.5788	-	-	0.0953037
VSUM	5	rs413472	5	80930992	T	C	0.5788	-	-	0.20047
V75H	0	rs335189	5	122446856	C	G	0.6985	-0.0833	0.0219	0.0001441
V75H	1	rs335189	5	122446856	C	G	0.6984	-0.0759	0.0211	0.0003159
V75H	2	rs335189	5	122446856	C	G	0.697	-0.0433	0.018	0.01646
V75H	3	rs335189	5	122446856	C	G	0.6976	-0.0588	0.0187	0.001651
V75H	4	rs335189	5	122446856	C	G	0.6982	-0.0621	0.0199	0.00179
V75H	5	rs335189	5	122446856	C	G	0.6971	-0.0455	0.0175	0.0093
V75L	0	rs335189	5	122446856	C	G	0.6973	-0.0689	0.0182	0.0001499
V75L	1	rs335189	5	122446856	C	G	0.6974	-0.0649	0.0173	0.0001803
V75L	2	rs335189	5	122446856	C	G	0.6966	-0.0298	0.0148	0.04403
V75L	3	rs335189	5	122446856	C	G	0.697	-0.0448	0.0154	0.003635
V75L	4	rs335189	5	122446856	C	G	0.6972	-0.059	0.0163	0.0002869
V75L	5	rs335189	5	122446856	C	G	0.6965	-0.0355	0.0145	0.01399
V65H	0	rs335189	5	122446856	C	G	0.6985	-0.0818	0.0219	0.0001914
V65H	1	rs335189	5	122446856	C	G	0.6984	-0.0747	0.0211	0.0004098
V65H	2	rs335189	5	122446856	C	G	0.6968	-0.0411	0.018	0.02238
V65H	3	rs335189	5	122446856	C	G	0.6975	-0.0565	0.0184	0.002151
V65H	4	rs335189	5	122446856	C	G	0.6982	-0.0617	0.0202	0.002181
V65H	5	rs335189	5	122446856	C	G	0.6969	-0.0434	0.0174	0.01263
V65L	0	rs335189	5	122446856	C	G	0.6973	-0.0674	0.0182	0.0002148
V65L	1	rs335189	5	122446856	C	G	0.6974	-0.0635	0.0174	0.0002674
V65L	2	rs335189	5	122446856	C	G	0.6964	-0.0276	0.0148	0.06261
V65L	3	rs335189	5	122446856	C	G	0.6969	-0.0415	0.0152	0.006421
V65L	4	rs335189	5	122446856	C	G	0.6972	-0.0579	0.0166	0.0004646
V65L	5	rs335189	5	122446856	C	G	0.6965	-0.0322	0.0145	0.0261
VSUM	0	rs335189	5	122446856	C	G	0.6985	-	-	7.29709e-05
VSUM	1	rs335189	5	122446856	C	G	0.6985	-	-	0.000123566
VSUM	2	rs335189	5	122446856	C	G	0.6985	-	-	0.0235337
VSUM	3	rs335189	5	122446856	C	G	0.6985	-	-	0.00172636
VSUM	4	rs335189	5	122446856	C	G	0.6985	-	-	0.0004501
VSUM	5	rs335189	5	122446856	C	G	0.6985	-	-	0.0098454
V75H	0	rs6885843	5	126068500	T	C	0.4095	0.0215	0.0224	0.3385
V75H	1	rs6885843	5	126068500	T	C	0.4093	0.0224	0.0216	0.2994
V75H	2	rs6885843	5	126068500	T	C	0.4086	0.0079	0.0189	0.6751
V75H	3	rs6885843	5	126068500	T	C	0.4087	-0.0089	0.0193	0.6446
V75H	4	rs6885843	5	126068500	T	C	0.4093	0.0222	0.0204	0.2758
V75H	5	rs6885843	5	126068500	T	C	0.4087	-0.0043	0.0183	0.8132
V75L	0	rs6885843	5	126068500	T	C	0.4125	0.0073	0.0186	0.6952
V75L	1	rs6885843	5	126068500	T	C	0.4123	0.0093	0.0177	0.6001
V75L	2	rs6885843	5	126068500	T	C	0.4123	0	0.0154	0.9976
V75L	3	rs6885843	5	126068500	T	C	0.4123	-0.0092	0.0159	0.5626
V75L	4	rs6885843	5	126068500	T	C	0.4127	0.0152	0.0167	0.3629
V75L	5	rs6885843	5	126068500	T	C	0.4123	-0.0033	0.015	0.826
V65H	0	rs6885843	5	126068500	T	C	0.4093	0.0236	0.0224	0.2934
V65H	1	rs6885843	5	126068500	T	C	0.4092	0.0249	0.0217	0.2512
V65H	2	rs6885843	5	126068500	T	C	0.4085	0.0107	0.0189	0.5737
V65H	3	rs6885843	5	126068500	T	C	0.4086	-0.0077	0.0191	0.6851
V65H	4	rs6885843	5	126068500	T	C	0.4091	0.025	0.0207	0.2257
V65H	5	rs6885843	5	126068500	T	C	0.4085	-0.0034	0.0183	0.8511
V65L	0	rs6885843	5	126068500	T	C	0.4124	0.0094	0.0186	0.612
V65L	1	rs6885843	5	126068500	T	C	0.4122	0.0119	0.0178	0.5051
V65L	2	rs6885843	5	126068500	T	C	0.4122	0.0025	0.0154	0.8698
V65L	3	rs6885843	5	126068500	T	C	0.4123	-0.0072	0.0157	0.6445
V65L	4	rs6885843	5	126068500	T	C	0.4124	0.017	0.017	0.3162
V65L	5	rs6885843	5	126068500	T	C	0.4122	-0.0021	0.0151	0.8891
VSUM	0	rs6885843	5	126068500	T	C	0.4093	-	-	0.44226
VSUM	1	rs6885843	5	126068500	T	C	0.4093	-	-	0.372336
VSUM	2	rs6885843	5	126068500	T	C	0.4093	-	-	0.761848
VSUM	3	rs6885843	5	126068500	T	C	0.4093	-	-	0.615208
VSUM	4	rs6885843	5	126068500	T	C	0.4093	-	-	0.266517
VSUM	5	rs6885843	5	126068500	T	C	0.4093	-	-	0.836655
V75H	0	rs76876329	5	131237759	T	C	0.1362	-0.0157	0.0309	0.6112
V75H	1	rs76876329	5	131237759	T	C	0.1362	-0.013	0.0297	0.6612
V75H	2	rs76876329	5	131237759	T	C	0.1359	-0.0044	0.0258	0.8638
V75H	3	rs76876329	5	131237759	T	C	0.1362	0.0033	0.0265	0.9014
V75H	4	rs76876329	5	131237759	T	C	0.1361	-0.027	0.0281	0.3366
V75H	5	rs76876329	5	131237759	T	C	0.1359	-0.013	0.0249	0.6017
V75L	0	rs76876329	5	131237759	T	C	0.1359	-0.0118	0.0253	0.6406
V75L	1	rs76876329	5	131237759	T	C	0.1359	-0.0135	0.0241	0.5739
V75L	2	rs76876329	5	131237759	T	C	0.1357	-0.0023	0.0207	0.9115
V75L	3	rs76876329	5	131237759	T	C	0.1359	-0.0071	0.0214	0.741
V75L	4	rs76876329	5	131237759	T	C	0.1358	-0.0131	0.0226	0.563
V75L	5	rs76876329	5	131237759	T	C	0.1357	-0.007	0.0202	0.728
V65H	0	rs76876329	5	131237759	T	C	0.1362	-0.0169	0.0309	0.5841
V65H	1	rs76876329	5	131237759	T	C	0.1362	-0.0142	0.0298	0.6331
V65H	2	rs76876329	5	131237759	T	C	0.1359	-0.0049	0.0257	0.8481
V65H	3	rs76876329	5	131237759	T	C	0.1362	0.0037	0.0261	0.8878
V65H	4	rs76876329	5	131237759	T	C	0.1361	-0.0264	0.0284	0.3528
V65H	5	rs76876329	5	131237759	T	C	0.136	-0.0102	0.0248	0.6816
V65L	0	rs76876329	5	131237759	T	C	0.1359	-0.0127	0.0253	0.616
V65L	1	rs76876329	5	131237759	T	C	0.1359	-0.0138	0.0242	0.5679
V65L	2	rs76876329	5	131237759	T	C	0.1356	-0.0023	0.0208	0.9121
V65L	3	rs76876329	5	131237759	T	C	0.1359	-0.0069	0.0212	0.7445
V65L	4	rs76876329	5	131237759	T	C	0.1358	-0.0135	0.023	0.557
V65L	5	rs76876329	5	131237759	T	C	0.1357	-0.0069	0.0203	0.7334
VSUM	0	rs76876329	5	131237759	T	C	0.1362	-	-	0.593309
VSUM	1	rs76876329	5	131237759	T	C	0.1362	-	-	0.589266
VSUM	2	rs76876329	5	131237759	T	C	0.1362	-	-	0.877546
VSUM	3	rs76876329	5	131237759	T	C	0.1362	-	-	0.917687
VSUM	4	rs76876329	5	131237759	T	C	0.1362	-	-	0.419342
VSUM	5	rs76876329	5	131237759	T	C	0.1362	-	-	0.66847
V75H	0	rs11745230	5	158171008	T	G	0.1623	0.0578	0.0276	0.03589
V75H	1	rs11745230	5	158171008	T	G	0.1623	0.0742	0.0265	0.005153
V75H	2	rs11745230	5	158171008	T	G	0.1607	0.0507	0.0227	0.02519
V75H	3	rs11745230	5	158171008	T	G	0.1615	0.0527	0.0235	0.02522
V75H	4	rs11745230	5	158171008	T	G	0.1618	0.0852	0.025	0.0006574
V75H	5	rs11745230	5	158171008	T	G	0.1607	0.0531	0.022	0.01582
V75L	0	rs11745230	5	158171008	T	G	0.1678	0.0394	0.0225	0.07992
V75L	1	rs11745230	5	158171008	T	G	0.1679	0.0537	0.0214	0.01214
V75L	2	rs11745230	5	158171008	T	G	0.1661	0.0384	0.0183	0.03571
V75L	3	rs11745230	5	158171008	T	G	0.1667	0.0371	0.0191	0.05184
V75L	4	rs11745230	5	158171008	T	G	0.1674	0.0565	0.0201	0.004979
V75L	5	rs11745230	5	158171008	T	G	0.166	0.0378	0.0179	0.0345
V65H	0	rs11745230	5	158171008	T	G	0.1623	0.0559	0.0276	0.04242
V65H	1	rs11745230	5	158171008	T	G	0.1623	0.0715	0.0266	0.00714
V65H	2	rs11745230	5	158171008	T	G	0.1605	0.0453	0.0226	0.04495
V65H	3	rs11745230	5	158171008	T	G	0.1613	0.0479	0.0232	0.03901
V65H	4	rs11745230	5	158171008	T	G	0.1618	0.0806	0.0253	0.001474
V65H	5	rs11745230	5	158171008	T	G	0.1606	0.0463	0.0219	0.03443
V65L	0	rs11745230	5	158171008	T	G	0.1678	0.038	0.0225	0.09102
V65L	1	rs11745230	5	158171008	T	G	0.1678	0.0519	0.0215	0.01594
V65L	2	rs11745230	5	158171008	T	G	0.166	0.0352	0.0183	0.05481
V65L	3	rs11745230	5	158171008	T	G	0.1666	0.0338	0.0189	0.07324
V65L	4	rs11745230	5	158171008	T	G	0.1674	0.0547	0.0205	0.007457
V65L	5	rs11745230	5	158171008	T	G	0.1658	0.0339	0.0179	0.05791
VSUM	0	rs11745230	5	158171008	T	G	0.1623	-	-	0.0460165
VSUM	1	rs11745230	5	158171008	T	G	0.1623	-	-	0.00597469
VSUM	2	rs11745230	5	158171008	T	G	0.1623	-	-	0.0290084
VSUM	3	rs11745230	5	158171008	T	G	0.1623	-	-	0.0336024
VSUM	4	rs11745230	5	158171008	T	G	0.1623	-	-	0.0014263
VSUM	5	rs11745230	5	158171008	T	G	0.1623	-	-	0.0240665
V75H	0	rs2112670	5	169557594	A	G	0.62	-0.0074	0.021	0.7255
V75H	1	rs2112670	5	169557594	A	G	0.62	-0.009	0.0202	0.6562
V75H	2	rs2112670	5	169557594	A	G	0.6191	-0.0223	0.0172	0.1951
V75H	3	rs2112670	5	169557594	A	G	0.6195	-0.0253	0.0179	0.1569
V75H	4	rs2112670	5	169557594	A	G	0.6199	-0.0042	0.019	0.8267
V75H	5	rs2112670	5	169557594	A	G	0.6192	-0.0208	0.0167	0.2137
V75L	0	rs2112670	5	169557594	A	G	0.6194	0.0004	0.0173	0.9811
V75L	1	rs2112670	5	169557594	A	G	0.6194	-0.0044	0.0165	0.7919
V75L	2	rs2112670	5	169557594	A	G	0.6188	-0.0171	0.014	0.2239
V75L	3	rs2112670	5	169557594	A	G	0.619	-0.0218	0.0147	0.137
V75L	4	rs2112670	5	169557594	A	G	0.6193	0.0004	0.0155	0.9809
V75L	5	rs2112670	5	169557594	A	G	0.6187	-0.0183	0.0137	0.1831
V65H	0	rs2112670	5	169557594	A	G	0.62	-0.0036	0.021	0.8646
V65H	1	rs2112670	5	169557594	A	G	0.62	-0.0054	0.0202	0.7888
V65H	2	rs2112670	5	169557594	A	G	0.619	-0.0177	0.0172	0.3036
V65H	3	rs2112670	5	169557594	A	G	0.6194	-0.0217	0.0177	0.2201
V65H	4	rs2112670	5	169557594	A	G	0.6198	-0.0004	0.0193	0.9814
V65H	5	rs2112670	5	169557594	A	G	0.6191	-0.0172	0.0166	0.3026
V65L	0	rs2112670	5	169557594	A	G	0.6194	0.0037	0.0173	0.83
V65L	1	rs2112670	5	169557594	A	G	0.6194	-0.0008	0.0166	0.962
V65L	2	rs2112670	5	169557594	A	G	0.6188	-0.013	0.0141	0.3567
V65L	3	rs2112670	5	169557594	A	G	0.6189	-0.0184	0.0145	0.2045
V65L	4	rs2112670	5	169557594	A	G	0.6193	0.0038	0.0157	0.8101
V65L	5	rs2112670	5	169557594	A	G	0.6187	-0.0152	0.0137	0.2689
VSUM	0	rs2112670	5	169557594	A	G	0.62	-	-	0.939657
VSUM	1	rs2112670	5	169557594	A	G	0.62	-	-	0.786099
VSUM	2	rs2112670	5	169557594	A	G	0.62	-	-	0.237473
VSUM	3	rs2112670	5	169557594	A	G	0.62	-	-	0.154103
VSUM	4	rs2112670	5	169557594	A	G	0.62	-	-	0.994506
VSUM	5	rs2112670	5	169557594	A	G	0.62	-	-	0.211407
V75H	0	rs2042239	5	169566329	A	G	0.3854	0.0203	0.0209	0.3308
V75H	1	rs2042239	5	169566329	A	G	0.3854	0.0193	0.0201	0.3375
V75H	2	rs2042239	5	169566329	A	G	0.3859	0.0371	0.0171	0.03042
V75H	3	rs2042239	5	169566329	A	G	0.386	0.0401	0.0178	0.02412
V75H	4	rs2042239	5	169566329	A	G	0.3855	0.0163	0.0189	0.3899
V75H	5	rs2042239	5	169566329	A	G	0.386	0.0383	0.0166	0.02109
V75L	0	rs2042239	5	169566329	A	G	0.3855	0.0064	0.0173	0.7131
V75L	1	rs2042239	5	169566329	A	G	0.3854	0.0079	0.0165	0.63
V75L	2	rs2042239	5	169566329	A	G	0.3858	0.0277	0.014	0.04792
V75L	3	rs2042239	5	169566329	A	G	0.3859	0.0328	0.0146	0.02489
V75L	4	rs2042239	5	169566329	A	G	0.3856	0.0041	0.0155	0.791
V75L	5	rs2042239	5	169566329	A	G	0.386	0.0295	0.0137	0.03127
V65H	0	rs2042239	5	169566329	A	G	0.3854	0.0157	0.0209	0.4528
V65H	1	rs2042239	5	169566329	A	G	0.3855	0.0148	0.0201	0.4636
V65H	2	rs2042239	5	169566329	A	G	0.386	0.0324	0.0171	0.05792
V65H	3	rs2042239	5	169566329	A	G	0.3861	0.0363	0.0176	0.0391
V65H	4	rs2042239	5	169566329	A	G	0.3856	0.0113	0.0192	0.5546
V65H	5	rs2042239	5	169566329	A	G	0.3861	0.0346	0.0166	0.03648
V65L	0	rs2042239	5	169566329	A	G	0.3854	0.0008	0.0173	0.9649
V65L	1	rs2042239	5	169566329	A	G	0.3854	0.0024	0.0166	0.8868
V65L	2	rs2042239	5	169566329	A	G	0.3858	0.0221	0.014	0.1151
V65L	3	rs2042239	5	169566329	A	G	0.3859	0.0281	0.0145	0.05219
V65L	4	rs2042239	5	169566329	A	G	0.3856	-0.0015	0.0157	0.9252
V65L	5	rs2042239	5	169566329	A	G	0.386	0.0254	0.0137	0.06407
VSUM	0	rs2042239	5	169566329	A	G	0.3854	-	-	0.572432
VSUM	1	rs2042239	5	169566329	A	G	0.3854	-	-	0.540153
VSUM	2	rs2042239	5	169566329	A	G	0.3854	-	-	0.0439416
VSUM	3	rs2042239	5	169566329	A	G	0.3854	-	-	0.0246466
VSUM	4	rs2042239	5	169566329	A	G	0.3854	-	-	0.668698
VSUM	5	rs2042239	5	169566329	A	G	0.3854	-	-	0.0263847
V75H	0	rs1294419	6	6742549	C	G	0.3791	-0.0174	0.0205	0.3953
V75H	1	rs1294419	6	6742549	C	G	0.379	-0.0199	0.0197	0.313
V75H	2	rs1294419	6	6742549	C	G	0.3806	-0.0078	0.0168	0.6425
V75H	3	rs1294419	6	6742549	C	G	0.3799	0.006	0.0175	0.731
V75H	4	rs1294419	6	6742549	C	G	0.379	-0.0266	0.0186	0.1522
V75H	5	rs1294419	6	6742549	C	G	0.3805	-0.0028	0.0163	0.8636
V75L	0	rs1294419	6	6742549	C	G	0.3787	-0.0058	0.017	0.7315
V75L	1	rs1294419	6	6742549	C	G	0.3785	-0.0118	0.0162	0.4668
V75L	2	rs1294419	6	6742549	C	G	0.3797	-0.0039	0.0138	0.7756
V75L	3	rs1294419	6	6742549	C	G	0.3791	0.0078	0.0144	0.587
V75L	4	rs1294419	6	6742549	C	G	0.3788	-0.0252	0.0152	0.09848
V75L	5	rs1294419	6	6742549	C	G	0.3797	-0.0054	0.0135	0.6872
V65H	0	rs1294419	6	6742549	C	G	0.3791	-0.0228	0.0205	0.2661
V65H	1	rs1294419	6	6742549	C	G	0.379	-0.0253	0.0198	0.2002
V65H	2	rs1294419	6	6742549	C	G	0.3808	-0.0134	0.0167	0.4237
V65H	3	rs1294419	6	6742549	C	G	0.38	0.0022	0.0172	0.8987
V65H	4	rs1294419	6	6742549	C	G	0.3791	-0.032	0.0188	0.08893
V65H	5	rs1294419	6	6742549	C	G	0.3806	-0.0059	0.0162	0.7177
V65L	0	rs1294419	6	6742549	C	G	0.3787	-0.0072	0.017	0.6744
V65L	1	rs1294419	6	6742549	C	G	0.3786	-0.013	0.0163	0.4262
V65L	2	rs1294419	6	6742549	C	G	0.3798	-0.0052	0.0138	0.7074
V65L	3	rs1294419	6	6742549	C	G	0.3792	0.0078	0.0142	0.5848
V65L	4	rs1294419	6	6742549	C	G	0.3788	-0.0251	0.0155	0.1046
V65L	5	rs1294419	6	6742549	C	G	0.3798	-0.0037	0.0135	0.7842
VSUM	0	rs1294419	6	6742549	C	G	0.3791	-	-	0.471891
VSUM	1	rs1294419	6	6742549	C	G	0.3791	-	-	0.313897
VSUM	2	rs1294419	6	6742549	C	G	0.3791	-	-	0.610652
VSUM	3	rs1294419	6	6742549	C	G	0.3791	-	-	0.679726
VSUM	4	rs1294419	6	6742549	C	G	0.3791	-	-	0.0904238
VSUM	5	rs1294419	6	6742549	C	G	0.3791	-	-	0.749033
V75H	0	rs3819405	6	16399557	T	C	0.3388	-0.0281	0.0222	0.206
V75H	1	rs3819405	6	16399557	T	C	0.3387	-0.037	0.0213	0.08336
V75H	2	rs3819405	6	16399557	T	C	0.3383	-0.0235	0.0183	0.1995
V75H	3	rs3819405	6	16399557	T	C	0.3377	-0.0197	0.0189	0.2986
V75H	4	rs3819405	6	16399557	T	C	0.3385	-0.0305	0.0201	0.1291
V75H	5	rs3819405	6	16399557	T	C	0.3379	-0.0128	0.0177	0.4702
V75L	0	rs3819405	6	16399557	T	C	0.3369	-0.032	0.0184	0.08121
V75L	1	rs3819405	6	16399557	T	C	0.337	-0.043	0.0175	0.01395
V75L	2	rs3819405	6	16399557	T	C	0.3374	-0.0202	0.015	0.1765
V75L	3	rs3819405	6	16399557	T	C	0.3369	-0.0171	0.0156	0.2718
V75L	4	rs3819405	6	16399557	T	C	0.3371	-0.0362	0.0164	0.02784
V75L	5	rs3819405	6	16399557	T	C	0.3372	-0.0145	0.0146	0.3201
V65H	0	rs3819405	6	16399557	T	C	0.3387	-0.0338	0.0222	0.1276
V65H	1	rs3819405	6	16399557	T	C	0.3386	-0.0427	0.0214	0.04589
V65H	2	rs3819405	6	16399557	T	C	0.3382	-0.0293	0.0183	0.1088
V65H	3	rs3819405	6	16399557	T	C	0.3375	-0.0245	0.0187	0.1903
V65H	4	rs3819405	6	16399557	T	C	0.3384	-0.037	0.0204	0.06955
V65H	5	rs3819405	6	16399557	T	C	0.3377	-0.0184	0.0177	0.297
V65L	0	rs3819405	6	16399557	T	C	0.3369	-0.0339	0.0184	0.06498
V65L	1	rs3819405	6	16399557	T	C	0.3369	-0.0446	0.0176	0.01122
V65L	2	rs3819405	6	16399557	T	C	0.3373	-0.0217	0.015	0.1477
V65L	3	rs3819405	6	16399557	T	C	0.3369	-0.0169	0.0154	0.273
V65L	4	rs3819405	6	16399557	T	C	0.3369	-0.0381	0.0167	0.02273
V65L	5	rs3819405	6	16399557	T	C	0.3371	-0.0148	0.0146	0.3138
VSUM	0	rs3819405	6	16399557	T	C	0.3387	-	-	0.0927196
VSUM	1	rs3819405	6	16399557	T	C	0.3387	-	-	0.0212485
VSUM	2	rs3819405	6	16399557	T	C	0.3387	-	-	0.133338
VSUM	3	rs3819405	6	16399557	T	C	0.3387	-	-	0.229468
VSUM	4	rs3819405	6	16399557	T	C	0.3387	-	-	0.0388523
VSUM	5	rs3819405	6	16399557	T	C	0.3387	-	-	0.318958
V75H	0	rs4897107	6	149601591	T	C	0.1827	-0.0598	0.0259	0.02096
V75H	1	rs4897107	6	149601591	T	C	0.1827	-0.0541	0.0249	0.02996
V75H	2	rs4897107	6	149601591	T	C	0.1828	-0.0491	0.0212	0.02072
V75H	3	rs4897107	6	149601591	T	C	0.1826	-0.0611	0.022	0.005574
V75H	4	rs4897107	6	149601591	T	C	0.1828	-0.0474	0.0235	0.04355
V75H	5	rs4897107	6	149601591	T	C	0.1828	-0.0521	0.0206	0.01125
V75L	0	rs4897107	6	149601591	T	C	0.1838	-0.032	0.0214	0.1346
V75L	1	rs4897107	6	149601591	T	C	0.1838	-0.0362	0.0204	0.07624
V75L	2	rs4897107	6	149601591	T	C	0.1837	-0.0358	0.0173	0.03904
V75L	3	rs4897107	6	149601591	T	C	0.1837	-0.0393	0.0181	0.02983
V75L	4	rs4897107	6	149601591	T	C	0.1838	-0.0356	0.0192	0.0634
V75L	5	rs4897107	6	149601591	T	C	0.1837	-0.039	0.017	0.02163
V65H	0	rs4897107	6	149601591	T	C	0.1827	-0.0628	0.0259	0.01537
V65H	1	rs4897107	6	149601591	T	C	0.1827	-0.0573	0.025	0.02194
V65H	2	rs4897107	6	149601591	T	C	0.1827	-0.0533	0.0211	0.01173
V65H	3	rs4897107	6	149601591	T	C	0.1826	-0.0651	0.0217	0.002732
V65H	4	rs4897107	6	149601591	T	C	0.1827	-0.0507	0.0238	0.03326
V65H	5	rs4897107	6	149601591	T	C	0.1827	-0.0569	0.0205	0.005507
V65L	0	rs4897107	6	149601591	T	C	0.1838	-0.0336	0.0214	0.1164
V65L	1	rs4897107	6	149601591	T	C	0.1837	-0.0377	0.0205	0.06643
V65L	2	rs4897107	6	149601591	T	C	0.1837	-0.0382	0.0174	0.02792
V65L	3	rs4897107	6	149601591	T	C	0.1837	-0.0409	0.0179	0.02242
V65L	4	rs4897107	6	149601591	T	C	0.1838	-0.0369	0.0195	0.05814
V65L	5	rs4897107	6	149601591	T	C	0.1837	-0.0407	0.017	0.01652
VSUM	0	rs4897107	6	149601591	T	C	0.1827	-	-	0.0395478
VSUM	1	rs4897107	6	149601591	T	C	0.1827	-	-	0.0329156
VSUM	2	rs4897107	6	149601591	T	C	0.1827	-	-	0.0160711
VSUM	3	rs4897107	6	149601591	T	C	0.1827	-	-	0.00682674
VSUM	4	rs4897107	6	149601591	T	C	0.1827	-	-	0.0370459
VSUM	5	rs4897107	6	149601591	T	C	0.1827	-	-	0.00824291
V75H	0	rs9397436	6	151952002	A	G	0.9246	-0.0373	0.0377	0.3224
V75H	1	rs9397436	6	151952002	A	G	0.9246	-0.0419	0.0363	0.2479
V75H	2	rs9397436	6	151952002	A	G	0.9253	0.0314	0.031	0.3113
V75H	3	rs9397436	6	151952002	A	G	0.925	0.0521	0.0323	0.106
V75H	4	rs9397436	6	151952002	A	G	0.9245	-0.0568	0.0341	0.09578
V75H	5	rs9397436	6	151952002	A	G	0.9251	0.0292	0.0301	0.3322
V75L	0	rs9397436	6	151952002	A	G	0.9254	-0.0397	0.0314	0.2051
V75L	1	rs9397436	6	151952002	A	G	0.9254	-0.0476	0.0299	0.1117
V75L	2	rs9397436	6	151952002	A	G	0.9258	0.0219	0.0255	0.3913
V75L	3	rs9397436	6	151952002	A	G	0.9256	0.0375	0.0266	0.1594
V75L	4	rs9397436	6	151952002	A	G	0.9254	-0.0512	0.0281	0.068
V75L	5	rs9397436	6	151952002	A	G	0.9257	0.027	0.025	0.2793
V65H	0	rs9397436	6	151952002	A	G	0.9246	-0.0508	0.0377	0.1779
V65H	1	rs9397436	6	151952002	A	G	0.9246	-0.0554	0.0363	0.1271
V65H	2	rs9397436	6	151952002	A	G	0.9254	0.0195	0.031	0.5296
V65H	3	rs9397436	6	151952002	A	G	0.9251	0.0444	0.0318	0.1631
V65H	4	rs9397436	6	151952002	A	G	0.9246	-0.0689	0.0346	0.04646
V65H	5	rs9397436	6	151952002	A	G	0.9252	0.0248	0.03	0.4085
V65L	0	rs9397436	6	151952002	A	G	0.9254	-0.0572	0.0314	0.06836
V65L	1	rs9397436	6	151952002	A	G	0.9255	-0.0646	0.0301	0.03178
V65L	2	rs9397436	6	151952002	A	G	0.9258	0.0065	0.0255	0.799
V65L	3	rs9397436	6	151952002	A	G	0.9256	0.0257	0.0263	0.3299
V65L	4	rs9397436	6	151952002	A	G	0.9254	-0.0681	0.0285	0.01704
V65L	5	rs9397436	6	151952002	A	G	0.9258	0.0174	0.025	0.4854
VSUM	0	rs9397436	6	151952002	A	G	0.9246	-	-	0.152348
VSUM	1	rs9397436	6	151952002	A	G	0.9246	-	-	0.0900994
VSUM	2	rs9397436	6	151952002	A	G	0.9246	-	-	0.466352
VSUM	3	rs9397436	6	151952002	A	G	0.9246	-	-	0.153734
VSUM	4	rs9397436	6	151952002	A	G	0.9246	-	-	0.0376538
VSUM	5	rs9397436	6	151952002	A	G	0.9246	-	-	0.344877
V75H	0	rs10155920	7	55308930	T	C	0.1687	-0.0076	0.0273	0.7819
V75H	1	rs10155920	7	55308930	T	C	0.1687	-0.0197	0.0263	0.4529
V75H	2	rs10155920	7	55308930	T	C	0.169	-0.0028	0.0223	0.9009
V75H	3	rs10155920	7	55308930	T	C	0.1686	-0.0003	0.0232	0.9902
V75H	4	rs10155920	7	55308930	T	C	0.1684	-0.0294	0.0248	0.2347
V75H	5	rs10155920	7	55308930	T	C	0.1688	-0.0047	0.0217	0.8266
V75L	0	rs10155920	7	55308930	T	C	0.1678	-0.0076	0.0225	0.735
V75L	1	rs10155920	7	55308930	T	C	0.1678	-0.0095	0.0215	0.6571
V75L	2	rs10155920	7	55308930	T	C	0.168	0.0052	0.0182	0.7735
V75L	3	rs10155920	7	55308930	T	C	0.1676	0.0077	0.019	0.6865
V75L	4	rs10155920	7	55308930	T	C	0.1676	-0.0197	0.0201	0.3282
V75L	5	rs10155920	7	55308930	T	C	0.1678	0.0024	0.0178	0.8912
V65H	0	rs10155920	7	55308930	T	C	0.1687	-0.004	0.0273	0.8836
V65H	1	rs10155920	7	55308930	T	C	0.1687	-0.0156	0.0263	0.5542
V65H	2	rs10155920	7	55308930	T	C	0.169	0.002	0.0222	0.9278
V65H	3	rs10155920	7	55308930	T	C	0.1686	0.0046	0.0229	0.842
V65H	4	rs10155920	7	55308930	T	C	0.1685	-0.0239	0.0251	0.3412
V65H	5	rs10155920	7	55308930	T	C	0.1688	0.0014	0.0216	0.9466
V65L	0	rs10155920	7	55308930	T	C	0.1678	-0.0088	0.0225	0.6944
V65L	1	rs10155920	7	55308930	T	C	0.1679	-0.0108	0.0216	0.6159
V65L	2	rs10155920	7	55308930	T	C	0.168	0.0043	0.0182	0.8128
V65L	3	rs10155920	7	55308930	T	C	0.1676	0.007	0.0188	0.7086
V65L	4	rs10155920	7	55308930	T	C	0.1677	-0.02	0.0205	0.3292
V65L	5	rs10155920	7	55308930	T	C	0.1679	0.0034	0.0178	0.8481
VSUM	0	rs10155920	7	55308930	T	C	0.1687	-	-	0.760725
VSUM	1	rs10155920	7	55308930	T	C	0.1687	-	-	0.546427
VSUM	2	rs10155920	7	55308930	T	C	0.1687	-	-	0.897672
VSUM	3	rs10155920	7	55308930	T	C	0.1687	-	-	0.798539
VSUM	4	rs10155920	7	55308930	T	C	0.1687	-	-	0.279549
VSUM	5	rs10155920	7	55308930	T	C	0.1687	-	-	0.963294
V75H	0	rs6558136	8	29523123	T	C	0.6481	-0.0313	0.021	0.1364
V75H	1	rs6558136	8	29523123	T	C	0.6483	-0.0267	0.0202	0.1861
V75H	2	rs6558136	8	29523123	T	C	0.6485	-0.0181	0.0172	0.2947
V75H	3	rs6558136	8	29523123	T	C	0.6485	-0.0194	0.0179	0.2775
V75H	4	rs6558136	8	29523123	T	C	0.6487	-0.0258	0.0191	0.1769
V75H	5	rs6558136	8	29523123	T	C	0.6486	-0.0222	0.0167	0.1845
V75L	0	rs6558136	8	29523123	T	C	0.6492	-0.0388	0.0175	0.02683
V75L	1	rs6558136	8	29523123	T	C	0.6493	-0.0364	0.0167	0.02939
V75L	2	rs6558136	8	29523123	T	C	0.6493	-0.0215	0.0142	0.1298
V75L	3	rs6558136	8	29523123	T	C	0.6495	-0.0239	0.0148	0.1069
V75L	4	rs6558136	8	29523123	T	C	0.6494	-0.0357	0.0157	0.02304
V75L	5	rs6558136	8	29523123	T	C	0.6494	-0.0227	0.0139	0.1018
V65H	0	rs6558136	8	29523123	T	C	0.6482	-0.0293	0.021	0.164
V65H	1	rs6558136	8	29523123	T	C	0.6483	-0.0251	0.0203	0.2163
V65H	2	rs6558136	8	29523123	T	C	0.6485	-0.0149	0.0172	0.3863
V65H	3	rs6558136	8	29523123	T	C	0.6486	-0.0159	0.0176	0.3662
V65H	4	rs6558136	8	29523123	T	C	0.6487	-0.0246	0.0193	0.2041
V65H	5	rs6558136	8	29523123	T	C	0.6486	-0.0187	0.0167	0.2612
V65L	0	rs6558136	8	29523123	T	C	0.6492	-0.0374	0.0176	0.03302
V65L	1	rs6558136	8	29523123	T	C	0.6493	-0.0351	0.0168	0.03652
V65L	2	rs6558136	8	29523123	T	C	0.6493	-0.0193	0.0142	0.1749
V65L	3	rs6558136	8	29523123	T	C	0.6495	-0.0211	0.0147	0.1494
V65L	4	rs6558136	8	29523123	T	C	0.6494	-0.0343	0.016	0.03183
V65L	5	rs6558136	8	29523123	T	C	0.6494	-0.0199	0.0139	0.1519
VSUM	0	rs6558136	8	29523123	T	C	0.6482	-	-	0.056431
VSUM	1	rs6558136	8	29523123	T	C	0.6482	-	-	0.0714261
VSUM	2	rs6558136	8	29523123	T	C	0.6482	-	-	0.205274
VSUM	3	rs6558136	8	29523123	T	C	0.6482	-	-	0.182981
VSUM	4	rs6558136	8	29523123	T	C	0.6482	-	-	0.0628108
VSUM	5	rs6558136	8	29523123	T	C	0.6482	-	-	0.144907
V75H	0	rs16885613	8	36848357	T	C	0.821	-0.0597	0.0259	0.02091
V75H	1	rs16885613	8	36848357	T	C	0.821	-0.0649	0.0249	0.009113
V75H	2	rs16885613	8	36848357	T	C	0.8227	-0.0236	0.0212	0.2656
V75H	3	rs16885613	8	36848357	T	C	0.8222	-0.0616	0.022	0.005204
V75H	4	rs16885613	8	36848357	T	C	0.8215	-0.0156	0.0236	0.5089
V75H	5	rs16885613	8	36848357	T	C	0.8227	-0.0149	0.0207	0.471
V75L	0	rs16885613	8	36848357	T	C	0.8188	-0.0616	0.0214	0.003932
V75L	1	rs16885613	8	36848357	T	C	0.8187	-0.0613	0.0204	0.002613
V75L	2	rs16885613	8	36848357	T	C	0.82	-0.0248	0.0173	0.1524
V75L	3	rs16885613	8	36848357	T	C	0.8196	-0.0594	0.0181	0.001027
V75L	4	rs16885613	8	36848357	T	C	0.8189	-0.0128	0.0192	0.5033
V75L	5	rs16885613	8	36848357	T	C	0.8201	-0.0155	0.017	0.3615
V65H	0	rs16885613	8	36848357	T	C	0.821	-0.0443	0.0259	0.08646
V65H	1	rs16885613	8	36848357	T	C	0.8211	-0.0496	0.025	0.04674
V65H	2	rs16885613	8	36848357	T	C	0.8229	-0.0088	0.0212	0.6773
V65H	3	rs16885613	8	36848357	T	C	0.8223	-0.0473	0.0217	0.0293
V65H	4	rs16885613	8	36848357	T	C	0.8215	-0.0042	0.0239	0.86
V65H	5	rs16885613	8	36848357	T	C	0.8229	-0.005	0.0206	0.8097
V65L	0	rs16885613	8	36848357	T	C	0.8188	-0.0496	0.0214	0.0204
V65L	1	rs16885613	8	36848357	T	C	0.8187	-0.0497	0.0205	0.01522
V65L	2	rs16885613	8	36848357	T	C	0.8201	-0.0128	0.0174	0.4598
V65L	3	rs16885613	8	36848357	T	C	0.8197	-0.0479	0.0179	0.007392
V65L	4	rs16885613	8	36848357	T	C	0.819	-0.005	0.0195	0.7979
V65L	5	rs16885613	8	36848357	T	C	0.8202	-0.0087	0.017	0.6108
VSUM	0	rs16885613	8	36848357	T	C	0.821	-	-	0.0150447
VSUM	1	rs16885613	8	36848357	T	C	0.821	-	-	0.00815039
VSUM	2	rs16885613	8	36848357	T	C	0.821	-	-	0.328381
VSUM	3	rs16885613	8	36848357	T	C	0.821	-	-	0.00383673
VSUM	4	rs16885613	8	36848357	T	C	0.821	-	-	0.642013
VSUM	5	rs16885613	8	36848357	T	C	0.821	-	-	0.528153
V75H	0	rs10087804	8	36858140	C	G	0.8248	-0.0513	0.0264	0.05151
V75H	1	rs10087804	8	36858140	C	G	0.8248	-0.058	0.0254	0.02233
V75H	2	rs10087804	8	36858140	C	G	0.8264	-0.0183	0.0217	0.3998
V75H	3	rs10087804	8	36858140	C	G	0.8259	-0.0563	0.0225	0.01226
V75H	4	rs10087804	8	36858140	C	G	0.8252	-0.0079	0.0241	0.7411
V75H	5	rs10087804	8	36858140	C	G	0.8264	-0.0097	0.0211	0.6466
V75L	0	rs10087804	8	36858140	C	G	0.8218	-0.0569	0.0217	0.008836
V75L	1	rs10087804	8	36858140	C	G	0.8217	-0.0574	0.0207	0.005606
V75L	2	rs10087804	8	36858140	C	G	0.823	-0.0217	0.0177	0.2196
V75L	3	rs10087804	8	36858140	C	G	0.8226	-0.0559	0.0184	0.002404
V75L	4	rs10087804	8	36858140	C	G	0.822	-0.0081	0.0195	0.6772
V75L	5	rs10087804	8	36858140	C	G	0.8232	-0.0119	0.0173	0.4916
V65H	0	rs10087804	8	36858140	C	G	0.8248	-0.0365	0.0264	0.1667
V65H	1	rs10087804	8	36858140	C	G	0.8248	-0.0432	0.0254	0.08982
V65H	2	rs10087804	8	36858140	C	G	0.8266	-0.004	0.0217	0.8537
V65H	3	rs10087804	8	36858140	C	G	0.826	-0.0427	0.0222	0.05425
V65H	4	rs10087804	8	36858140	C	G	0.8252	0.0029	0.0244	0.9062
V65H	5	rs10087804	8	36858140	C	G	0.8266	-0.0004	0.021	0.9862
V65L	0	rs10087804	8	36858140	C	G	0.8219	-0.0456	0.0218	0.03622
V65L	1	rs10087804	8	36858140	C	G	0.8218	-0.0464	0.0208	0.02584
V65L	2	rs10087804	8	36858140	C	G	0.8232	-0.0104	0.0177	0.556
V65L	3	rs10087804	8	36858140	C	G	0.8227	-0.0451	0.0182	0.01335
V65L	4	rs10087804	8	36858140	C	G	0.8221	-0.0009	0.0199	0.9625
V65L	5	rs10087804	8	36858140	C	G	0.8233	-0.0058	0.0174	0.7394
VSUM	0	rs10087804	8	36858140	C	G	0.8248	-	-	0.0338423
VSUM	1	rs10087804	8	36858140	C	G	0.8248	-	-	0.0176283
VSUM	2	rs10087804	8	36858140	C	G	0.8248	-	-	0.452628
VSUM	3	rs10087804	8	36858140	C	G	0.8248	-	-	0.00858741
VSUM	4	rs10087804	8	36858140	C	G	0.8248	-	-	0.859607
VSUM	5	rs10087804	8	36858140	C	G	0.8248	-	-	0.691691
V75H	0	rs58847541	8	124610166	A	G	0.1522	-0.0224	0.028	0.4239
V75H	1	rs58847541	8	124610166	A	G	0.1523	-0.0194	0.0269	0.4702
V75H	2	rs58847541	8	124610166	A	G	0.1525	-0.0058	0.0228	0.8002
V75H	3	rs58847541	8	124610166	A	G	0.1522	-0.0021	0.0238	0.9309
V75H	4	rs58847541	8	124610166	A	G	0.1526	-0.0242	0.0253	0.3379
V75H	5	rs58847541	8	124610166	A	G	0.1525	-0.0009	0.0222	0.9683
V75L	0	rs58847541	8	124610166	A	G	0.1528	-0.0196	0.0233	0.3998
V75L	1	rs58847541	8	124610166	A	G	0.1529	-0.0208	0.0222	0.3477
V75L	2	rs58847541	8	124610166	A	G	0.153	-0.006	0.0188	0.7483
V75L	3	rs58847541	8	124610166	A	G	0.153	-0.0046	0.0197	0.8134
V75L	4	rs58847541	8	124610166	A	G	0.153	-0.029	0.0208	0.1633
V75L	5	rs58847541	8	124610166	A	G	0.153	-0.008	0.0184	0.6636
V65H	0	rs58847541	8	124610166	A	G	0.1522	-0.0291	0.028	0.2982
V65H	1	rs58847541	8	124610166	A	G	0.1523	-0.0256	0.027	0.3426
V65H	2	rs58847541	8	124610166	A	G	0.1525	-0.0126	0.0228	0.5808
V65H	3	rs58847541	8	124610166	A	G	0.1522	-0.0077	0.0235	0.7441
V65H	4	rs58847541	8	124610166	A	G	0.1526	-0.031	0.0256	0.2273
V65H	5	rs58847541	8	124610166	A	G	0.1524	-0.0065	0.0221	0.7685
V65L	0	rs58847541	8	124610166	A	G	0.1528	-0.0263	0.0233	0.2585
V65L	1	rs58847541	8	124610166	A	G	0.1528	-0.0269	0.0223	0.2276
V65L	2	rs58847541	8	124610166	A	G	0.153	-0.0113	0.0188	0.5482
V65L	3	rs58847541	8	124610166	A	G	0.153	-0.0098	0.0194	0.6155
V65L	4	rs58847541	8	124610166	A	G	0.1529	-0.0345	0.0211	0.1025
V65L	5	rs58847541	8	124610166	A	G	0.153	-0.0121	0.0184	0.5111
VSUM	0	rs58847541	8	124610166	A	G	0.1522	-	-	0.314706
VSUM	1	rs58847541	8	124610166	A	G	0.1522	-	-	0.314064
VSUM	2	rs58847541	8	124610166	A	G	0.1522	-	-	0.647978
VSUM	3	rs58847541	8	124610166	A	G	0.1522	-	-	0.760212
VSUM	4	rs58847541	8	124610166	A	G	0.1522	-	-	0.169813
VSUM	5	rs58847541	8	124610166	A	G	0.1522	-	-	0.705962
V75H	0	rs2642278	10	27936562	T	C	0.6356	-0.0213	0.0208	0.307
V75H	1	rs2642278	10	27936562	T	C	0.6355	-0.0172	0.02	0.3898
V75H	2	rs2642278	10	27936562	T	C	0.6373	-0.0011	0.0171	0.9468
V75H	3	rs2642278	10	27936562	T	C	0.6366	-0.0054	0.0177	0.76
V75H	4	rs2642278	10	27936562	T	C	0.6354	-0.0058	0.0189	0.7589
V75H	5	rs2642278	10	27936562	T	C	0.6371	0.0061	0.0166	0.7138
V75L	0	rs2642278	10	27936562	T	C	0.6401	-0.0305	0.0172	0.07581
V75L	1	rs2642278	10	27936562	T	C	0.6399	-0.0209	0.0164	0.2033
V75L	2	rs2642278	10	27936562	T	C	0.6407	-0.0074	0.014	0.5964
V75L	3	rs2642278	10	27936562	T	C	0.6402	-0.0173	0.0146	0.236
V75L	4	rs2642278	10	27936562	T	C	0.6401	-0.0057	0.0154	0.7109
V75L	5	rs2642278	10	27936562	T	C	0.6407	-0.004	0.0137	0.7712
V65H	0	rs2642278	10	27936562	T	C	0.6356	-0.0281	0.0208	0.1774
V65H	1	rs2642278	10	27936562	T	C	0.6356	-0.0241	0.0201	0.2291
V65H	2	rs2642278	10	27936562	T	C	0.6375	-0.006	0.0171	0.7242
V65H	3	rs2642278	10	27936562	T	C	0.6367	-0.0106	0.0175	0.5445
V65H	4	rs2642278	10	27936562	T	C	0.6355	-0.0137	0.0191	0.4745
V65H	5	rs2642278	10	27936562	T	C	0.6373	0.0004	0.0165	0.9815
V65L	0	rs2642278	10	27936562	T	C	0.6401	-0.0322	0.0172	0.06107
V65L	1	rs2642278	10	27936562	T	C	0.6399	-0.0233	0.0165	0.1582
V65L	2	rs2642278	10	27936562	T	C	0.6408	-0.0082	0.014	0.5588
V65L	3	rs2642278	10	27936562	T	C	0.6403	-0.0188	0.0144	0.1918
V65L	4	rs2642278	10	27936562	T	C	0.6401	-0.0092	0.0157	0.5582
V65L	5	rs2642278	10	27936562	T	C	0.6407	-0.0069	0.0137	0.6158
VSUM	0	rs2642278	10	27936562	T	C	0.6356	-	-	0.112063
VSUM	1	rs2642278	10	27936562	T	C	0.6356	-	-	0.210174
VSUM	2	rs2642278	10	27936562	T	C	0.6356	-	-	0.68599
VSUM	3	rs2642278	10	27936562	T	C	0.6356	-	-	0.36859
VSUM	4	rs2642278	10	27936562	T	C	0.6356	-	-	0.60089
VSUM	5	rs2642278	10	27936562	T	C	0.6356	-	-	0.914959
V75H	0	rs1892368	10	53674795	A	G	0.6607	-0.0022	0.0214	0.9174
V75H	1	rs1892368	10	53674795	A	G	0.6608	-0.0022	0.0206	0.9167
V75H	2	rs1892368	10	53674795	A	G	0.6614	0.0003	0.0177	0.9871
V75H	3	rs1892368	10	53674795	A	G	0.6611	0.0008	0.0183	0.9659
V75H	4	rs1892368	10	53674795	A	G	0.6608	0.0064	0.0195	0.7416
V75H	5	rs1892368	10	53674795	A	G	0.6613	0.0067	0.0171	0.6936
V75L	0	rs1892368	10	53674795	A	G	0.6598	-0.0008	0.0176	0.964
V75L	1	rs1892368	10	53674795	A	G	0.6598	0.001	0.0168	0.9502
V75L	2	rs1892368	10	53674795	A	G	0.6602	0	0.0143	0.9988
V75L	3	rs1892368	10	53674795	A	G	0.6599	0.003	0.0149	0.8408
V75L	4	rs1892368	10	53674795	A	G	0.6598	0.0048	0.0158	0.7615
V75L	5	rs1892368	10	53674795	A	G	0.6601	0.0039	0.014	0.7781
V65H	0	rs1892368	10	53674795	A	G	0.6608	0.0001	0.0214	0.9957
V65H	1	rs1892368	10	53674795	A	G	0.6608	0.0006	0.0207	0.9754
V65H	2	rs1892368	10	53674795	A	G	0.6614	0.0013	0.0176	0.9402
V65H	3	rs1892368	10	53674795	A	G	0.6611	0.0027	0.018	0.8793
V65H	4	rs1892368	10	53674795	A	G	0.6608	0.0073	0.0197	0.7106
V65H	5	rs1892368	10	53674795	A	G	0.6614	0.0062	0.0171	0.7174
V65L	0	rs1892368	10	53674795	A	G	0.6598	0.0044	0.0176	0.8008
V65L	1	rs1892368	10	53674795	A	G	0.6598	0.0063	0.0169	0.707
V65L	2	rs1892368	10	53674795	A	G	0.6602	0.0038	0.0144	0.7938
V65L	3	rs1892368	10	53674795	A	G	0.6599	0.0074	0.0148	0.6186
V65L	4	rs1892368	10	53674795	A	G	0.6599	0.009	0.016	0.5739
V65L	5	rs1892368	10	53674795	A	G	0.6602	0.0068	0.014	0.6279
VSUM	0	rs1892368	10	53674795	A	G	0.6608	-	-	0.977593
VSUM	1	rs1892368	10	53674795	A	G	0.6608	-	-	0.925422
VSUM	2	rs1892368	10	53674795	A	G	0.6608	-	-	0.925299
VSUM	3	rs1892368	10	53674795	A	G	0.6608	-	-	0.812963
VSUM	4	rs1892368	10	53674795	A	G	0.6608	-	-	0.679288
VSUM	5	rs1892368	10	53674795	A	G	0.6608	-	-	0.688046
V75H	0	rs1949355	10	64218423	A	G	0.5576	0.0322	0.0202	0.1109
V75H	1	rs1949355	10	64218423	A	G	0.5576	0.0478	0.0194	0.01376
V75H	2	rs1949355	10	64218423	A	G	0.5577	0.0284	0.0165	0.08615
V75H	3	rs1949355	10	64218423	A	G	0.5576	0.0374	0.0172	0.0297
V75H	4	rs1949355	10	64218423	A	G	0.5573	0.0395	0.0183	0.03079
V75H	5	rs1949355	10	64218423	A	G	0.5575	0.0295	0.016	0.06544
V75L	0	rs1949355	10	64218423	A	G	0.5602	0.0558	0.0167	0.0008546
V75L	1	rs1949355	10	64218423	A	G	0.5603	0.0631	0.0159	7.594e-05
V75L	2	rs1949355	10	64218423	A	G	0.5603	0.0429	0.0135	0.001541
V75L	3	rs1949355	10	64218423	A	G	0.5603	0.0516	0.0141	0.000269
V75L	4	rs1949355	10	64218423	A	G	0.5603	0.0453	0.015	0.002478
V75L	5	rs1949355	10	64218423	A	G	0.5602	0.0382	0.0133	0.003996
V65H	0	rs1949355	10	64218423	A	G	0.5576	0.0309	0.0202	0.1261
V65H	1	rs1949355	10	64218423	A	G	0.5576	0.0467	0.0195	0.01659
V65H	2	rs1949355	10	64218423	A	G	0.5577	0.0268	0.0165	0.1032
V65H	3	rs1949355	10	64218423	A	G	0.5576	0.0359	0.0169	0.03395
V65H	4	rs1949355	10	64218423	A	G	0.5574	0.0394	0.0185	0.03352
V65H	5	rs1949355	10	64218423	A	G	0.5576	0.0291	0.0159	0.06791
V65L	0	rs1949355	10	64218423	A	G	0.5602	0.0517	0.0167	0.002026
V65L	1	rs1949355	10	64218423	A	G	0.5602	0.0593	0.016	0.0002178
V65L	2	rs1949355	10	64218423	A	G	0.5602	0.0387	0.0136	0.004274
V65L	3	rs1949355	10	64218423	A	G	0.5602	0.0474	0.014	0.0006982
V65L	4	rs1949355	10	64218423	A	G	0.5602	0.0436	0.0152	0.004236
V65L	5	rs1949355	10	64218423	A	G	0.5602	0.0363	0.0133	0.006241
VSUM	0	rs1949355	10	64218423	A	G	0.5576	-	-	0.0116205
VSUM	1	rs1949355	10	64218423	A	G	0.5576	-	-	0.000934357
VSUM	2	rs1949355	10	64218423	A	G	0.5576	-	-	0.0132663
VSUM	3	rs1949355	10	64218423	A	G	0.5576	-	-	0.002711
VSUM	4	rs1949355	10	64218423	A	G	0.5576	-	-	0.00718136
VSUM	5	rs1949355	10	64218423	A	G	0.5576	-	-	0.0141965
V75H	0	rs2138555	10	64220494	A	G	0.589	0.0233	0.0203	0.2513
V75H	1	rs2138555	10	64220494	A	G	0.5891	0.0361	0.0195	0.06496
V75H	2	rs2138555	10	64220494	A	G	0.5888	0.0157	0.0166	0.3448
V75H	3	rs2138555	10	64220494	A	G	0.5889	0.0227	0.0173	0.1893
V75H	4	rs2138555	10	64220494	A	G	0.5887	0.0312	0.0184	0.08935
V75H	5	rs2138555	10	64220494	A	G	0.5886	0.0187	0.0161	0.2447
V75L	0	rs2138555	10	64220494	A	G	0.5926	0.0457	0.0169	0.006678
V75L	1	rs2138555	10	64220494	A	G	0.5927	0.0509	0.0161	0.001553
V75L	2	rs2138555	10	64220494	A	G	0.5923	0.0284	0.0137	0.03734
V75L	3	rs2138555	10	64220494	A	G	0.5924	0.036	0.0143	0.0115
V75L	4	rs2138555	10	64220494	A	G	0.5926	0.0338	0.0151	0.02519
V75L	5	rs2138555	10	64220494	A	G	0.5922	0.0242	0.0134	0.07021
V65H	0	rs2138555	10	64220494	A	G	0.589	0.0229	0.0203	0.2607
V65H	1	rs2138555	10	64220494	A	G	0.5891	0.0358	0.0196	0.06731
V65H	2	rs2138555	10	64220494	A	G	0.5888	0.0155	0.0166	0.3502
V65H	3	rs2138555	10	64220494	A	G	0.5888	0.0222	0.0171	0.1934
V65H	4	rs2138555	10	64220494	A	G	0.5888	0.0319	0.0186	0.08669
V65H	5	rs2138555	10	64220494	A	G	0.5887	0.0191	0.016	0.2346
V65L	0	rs2138555	10	64220494	A	G	0.5926	0.0426	0.0169	0.01151
V65L	1	rs2138555	10	64220494	A	G	0.5926	0.0482	0.0162	0.002849
V65L	2	rs2138555	10	64220494	A	G	0.5922	0.0255	0.0137	0.06239
V65L	3	rs2138555	10	64220494	A	G	0.5923	0.0328	0.0141	0.01992
V65L	4	rs2138555	10	64220494	A	G	0.5925	0.0333	0.0153	0.02984
V65L	5	rs2138555	10	64220494	A	G	0.5921	0.0233	0.0134	0.08151
VSUM	0	rs2138555	10	64220494	A	G	0.589	-	-	0.0477362
VSUM	1	rs2138555	10	64220494	A	G	0.589	-	-	0.00955264
VSUM	2	rs2138555	10	64220494	A	G	0.589	-	-	0.124338
VSUM	3	rs2138555	10	64220494	A	G	0.589	-	-	0.0487848
VSUM	4	rs2138555	10	64220494	A	G	0.589	-	-	0.0387104
VSUM	5	rs2138555	10	64220494	A	G	0.589	-	-	0.118794
V75H	0	rs10995187	10	64273026	A	G	0.1485	-0.0323	0.0282	0.2518
V75H	1	rs10995187	10	64273026	A	G	0.1485	-0.0455	0.0271	0.09325
V75H	2	rs10995187	10	64273026	A	G	0.1492	-0.0167	0.023	0.4668
V75H	3	rs10995187	10	64273026	A	G	0.1489	0.0088	0.024	0.713
V75H	4	rs10995187	10	64273026	A	G	0.1484	-0.0696	0.0256	0.006443
V75H	5	rs10995187	10	64273026	A	G	0.1491	-0.0169	0.0224	0.4502
V75L	0	rs10995187	10	64273026	A	G	0.1482	-0.0783	0.0235	0.0008781
V75L	1	rs10995187	10	64273026	A	G	0.1482	-0.0819	0.0224	0.0002615
V75L	2	rs10995187	10	64273026	A	G	0.1487	-0.0355	0.019	0.06215
V75L	3	rs10995187	10	64273026	A	G	0.1485	-0.0275	0.0199	0.1666
V75L	4	rs10995187	10	64273026	A	G	0.1483	-0.0848	0.0211	5.671e-05
V75L	5	rs10995187	10	64273026	A	G	0.1487	-0.0349	0.0186	0.06075
V65H	0	rs10995187	10	64273026	A	G	0.1485	-0.0445	0.0282	0.1144
V65H	1	rs10995187	10	64273026	A	G	0.1485	-0.0577	0.0272	0.03371
V65H	2	rs10995187	10	64273026	A	G	0.1493	-0.0293	0.0229	0.2006
V65H	3	rs10995187	10	64273026	A	G	0.1489	-0.0002	0.0236	0.9947
V65H	4	rs10995187	10	64273026	A	G	0.1485	-0.0809	0.0259	0.001772
V65H	5	rs10995187	10	64273026	A	G	0.1492	-0.0244	0.0223	0.2724
V65L	0	rs10995187	10	64273026	A	G	0.1482	-0.0817	0.0235	0.0005219
V65L	1	rs10995187	10	64273026	A	G	0.1482	-0.0855	0.0225	0.0001482
V65L	2	rs10995187	10	64273026	A	G	0.1488	-0.0394	0.019	0.03848
V65L	3	rs10995187	10	64273026	A	G	0.1485	-0.028	0.0197	0.155
V65L	4	rs10995187	10	64273026	A	G	0.1483	-0.0894	0.0214	2.986e-05
V65L	5	rs10995187	10	64273026	A	G	0.1488	-0.0367	0.0187	0.04924
VSUM	0	rs10995187	10	64273026	A	G	0.1485	-	-	0.0118757
VSUM	1	rs10995187	10	64273026	A	G	0.1485	-	-	0.00295513
VSUM	2	rs10995187	10	64273026	A	G	0.1485	-	-	0.115905
VSUM	3	rs10995187	10	64273026	A	G	0.1485	-	-	0.518061
VSUM	4	rs10995187	10	64273026	A	G	0.1485	-	-	0.000208426
VSUM	5	rs10995187	10	64273026	A	G	0.1485	-	-	0.132664
V75H	0	rs4980383	11	1902097	T	C	0.441	0.0611	0.0207	0.003214
V75H	1	rs4980383	11	1902097	T	C	0.441	0.0529	0.0199	0.007913
V75H	2	rs4980383	11	1902097	T	C	0.4412	0.02	0.017	0.2384
V75H	3	rs4980383	11	1902097	T	C	0.4408	0.0266	0.0176	0.1315
V75H	4	rs4980383	11	1902097	T	C	0.4411	0.0417	0.0188	0.02655
V75H	5	rs4980383	11	1902097	T	C	0.4411	0.0185	0.0165	0.2612
V75L	0	rs4980383	11	1902097	T	C	0.4417	0.0405	0.0172	0.01889
V75L	1	rs4980383	11	1902097	T	C	0.4417	0.0362	0.0165	0.02781
V75L	2	rs4980383	11	1902097	T	C	0.4417	0.0113	0.014	0.4175
V75L	3	rs4980383	11	1902097	T	C	0.4414	0.0126	0.0146	0.3889
V75L	4	rs4980383	11	1902097	T	C	0.4417	0.0343	0.0154	0.0262
V75L	5	rs4980383	11	1902097	T	C	0.4416	0.0108	0.0137	0.4298
V65H	0	rs4980383	11	1902097	T	C	0.441	0.0596	0.0207	0.004067
V65H	1	rs4980383	11	1902097	T	C	0.441	0.0515	0.02	0.009963
V65H	2	rs4980383	11	1902097	T	C	0.4412	0.0175	0.0169	0.3018
V65H	3	rs4980383	11	1902097	T	C	0.4408	0.0225	0.0174	0.1963
V65H	4	rs4980383	11	1902097	T	C	0.4411	0.041	0.0191	0.03128
V65H	5	rs4980383	11	1902097	T	C	0.441	0.0149	0.0164	0.364
V65L	0	rs4980383	11	1902097	T	C	0.4417	0.0394	0.0173	0.02234
V65L	1	rs4980383	11	1902097	T	C	0.4417	0.0353	0.0165	0.03278
V65L	2	rs4980383	11	1902097	T	C	0.4417	0.0097	0.014	0.4863
V65L	3	rs4980383	11	1902097	T	C	0.4415	0.0094	0.0144	0.5151
V65L	4	rs4980383	11	1902097	T	C	0.4416	0.0333	0.0157	0.03395
V65L	5	rs4980383	11	1902097	T	C	0.4416	0.0073	0.0137	0.5942
VSUM	0	rs4980383	11	1902097	T	C	0.441	-	-	0.00575241
VSUM	1	rs4980383	11	1902097	T	C	0.441	-	-	0.0115326
VSUM	2	rs4980383	11	1902097	T	C	0.441	-	-	0.326486
VSUM	3	rs4980383	11	1902097	T	C	0.441	-	-	0.253435
VSUM	4	rs4980383	11	1902097	T	C	0.441	-	-	0.0213538
VSUM	5	rs4980383	11	1902097	T	C	0.441	-	-	0.375661
V75H	0	rs11040963	11	6713214	A	C	0.284	-0.0533	0.0223	0.01696
V75H	1	rs11040963	11	6713214	A	C	0.2839	-0.0498	0.0215	0.02068
V75H	2	rs11040963	11	6713214	A	C	0.2834	-0.0274	0.0183	0.1338
V75H	3	rs11040963	11	6713214	A	C	0.2836	-0.0333	0.019	0.07971
V75H	4	rs11040963	11	6713214	A	C	0.2843	-0.0412	0.0202	0.0416
V75H	5	rs11040963	11	6713214	A	C	0.2836	-0.0234	0.0177	0.1857
V75L	0	rs11040963	11	6713214	A	C	0.2793	-0.0326	0.0186	0.07926
V75L	1	rs11040963	11	6713214	A	C	0.2792	-0.0376	0.0177	0.03348
V75L	2	rs11040963	11	6713214	A	C	0.2792	-0.0151	0.015	0.3139
V75L	3	rs11040963	11	6713214	A	C	0.2794	-0.0162	0.0157	0.3019
V75L	4	rs11040963	11	6713214	A	C	0.2793	-0.0308	0.0166	0.06363
V75L	5	rs11040963	11	6713214	A	C	0.2794	-0.0112	0.0147	0.446
V65H	0	rs11040963	11	6713214	A	C	0.2839	-0.0525	0.0223	0.0188
V65H	1	rs11040963	11	6713214	A	C	0.2839	-0.049	0.0215	0.02281
V65H	2	rs11040963	11	6713214	A	C	0.2833	-0.0273	0.0182	0.1345
V65H	3	rs11040963	11	6713214	A	C	0.2835	-0.0322	0.0187	0.08526
V65H	4	rs11040963	11	6713214	A	C	0.2842	-0.0409	0.0205	0.04632
V65H	5	rs11040963	11	6713214	A	C	0.2834	-0.0229	0.0176	0.1928
V65L	0	rs11040963	11	6713214	A	C	0.2793	-0.0324	0.0186	0.08073
V65L	1	rs11040963	11	6713214	A	C	0.2792	-0.037	0.0178	0.0375
V65L	2	rs11040963	11	6713214	A	C	0.2792	-0.0147	0.015	0.3274
V65L	3	rs11040963	11	6713214	A	C	0.2794	-0.0145	0.0155	0.3501
V65L	4	rs11040963	11	6713214	A	C	0.2793	-0.0305	0.0169	0.07084
V65L	5	rs11040963	11	6713214	A	C	0.2794	-0.0095	0.0147	0.5188
VSUM	0	rs11040963	11	6713214	A	C	0.2839	-	-	0.029662
VSUM	1	rs11040963	11	6713214	A	C	0.2839	-	-	0.0201657
VSUM	2	rs11040963	11	6713214	A	C	0.2839	-	-	0.187689
VSUM	3	rs11040963	11	6713214	A	C	0.2839	-	-	0.15028
VSUM	4	rs11040963	11	6713214	A	C	0.2839	-	-	0.0420804
VSUM	5	rs11040963	11	6713214	A	C	0.2839	-	-	0.28651
V75H	0	rs60521023	11	13314102	A	AT	0.2959	0.0335	0.0222	0.1311
V75H	1	rs60521023	11	13314102	A	AT	0.2959	0.0313	0.0214	0.1426
V75H	2	rs60521023	11	13314102	A	AT	0.2955	0.0393	0.0182	0.03064
V75H	3	rs60521023	11	13314102	A	AT	0.2956	0.0318	0.0189	0.09258
V75H	4	rs60521023	11	13314102	A	AT	0.2958	0.0284	0.0201	0.1581
V75H	5	rs60521023	11	13314102	A	AT	0.2955	0.0342	0.0176	0.05258
V75L	0	rs60521023	11	13314102	A	AT	0.2954	0.0451	0.0184	0.014
V75L	1	rs60521023	11	13314102	A	AT	0.2954	0.0385	0.0175	0.02778
V75L	2	rs60521023	11	13314102	A	AT	0.2952	0.0372	0.0149	0.01236
V75L	3	rs60521023	11	13314102	A	AT	0.2952	0.035	0.0155	0.02402
V75L	4	rs60521023	11	13314102	A	AT	0.2954	0.0339	0.0164	0.03923
V75L	5	rs60521023	11	13314102	A	AT	0.2952	0.0336	0.0145	0.02066
V65H	0	rs60521023	11	13314102	A	AT	0.2959	0.0317	0.0222	0.1531
V65H	1	rs60521023	11	13314102	A	AT	0.2959	0.0296	0.0214	0.1666
V65H	2	rs60521023	11	13314102	A	AT	0.2954	0.0367	0.0181	0.04279
V65H	3	rs60521023	11	13314102	A	AT	0.2956	0.0294	0.0187	0.1145
V65H	4	rs60521023	11	13314102	A	AT	0.2958	0.0267	0.0204	0.1906
V65H	5	rs60521023	11	13314102	A	AT	0.2955	0.0319	0.0176	0.06923
V65L	0	rs60521023	11	13314102	A	AT	0.2954	0.0449	0.0184	0.01457
V65L	1	rs60521023	11	13314102	A	AT	0.2954	0.0386	0.0176	0.02806
V65L	2	rs60521023	11	13314102	A	AT	0.2952	0.0369	0.0149	0.01318
V65L	3	rs60521023	11	13314102	A	AT	0.2952	0.0346	0.0154	0.02422
V65L	4	rs60521023	11	13314102	A	AT	0.2954	0.0346	0.0167	0.03852
V65L	5	rs60521023	11	13314102	A	AT	0.2952	0.0335	0.0146	0.02144
VSUM	0	rs60521023	11	13314102	A	AT	0.2959	-	-	0.0388138
VSUM	1	rs60521023	11	13314102	A	AT	0.2959	-	-	0.0559402
VSUM	2	rs60521023	11	13314102	A	AT	0.2959	-	-	0.0154621
VSUM	3	rs60521023	11	13314102	A	AT	0.2959	-	-	0.0402465
VSUM	4	rs60521023	11	13314102	A	AT	0.2959	-	-	0.0699307
VSUM	5	rs60521023	11	13314102	A	AT	0.2959	-	-	0.0269532
V75H	0	rs6590455	11	130276427	T	C	0.3413	0.0122	0.0236	0.6052
V75H	1	rs6590455	11	130276427	T	C	0.3414	0.0205	0.0227	0.3666
V75H	2	rs6590455	11	130276427	T	C	0.3425	0.0308	0.0199	0.1218
V75H	3	rs6590455	11	130276427	T	C	0.3423	0.0392	0.0203	0.05331
V75H	4	rs6590455	11	130276427	T	C	0.3416	0.0129	0.0214	0.5464
V75H	5	rs6590455	11	130276427	T	C	0.3425	0.0296	0.0192	0.1228
V75L	0	rs6590455	11	130276427	T	C	0.3471	0.008	0.0189	0.6734
V75L	1	rs6590455	11	130276427	T	C	0.3472	0.0136	0.018	0.4507
V75L	2	rs6590455	11	130276427	T	C	0.3476	0.0144	0.0156	0.3551
V75L	3	rs6590455	11	130276427	T	C	0.3477	0.0171	0.0161	0.2875
V75L	4	rs6590455	11	130276427	T	C	0.3473	0.0089	0.0169	0.5968
V75L	5	rs6590455	11	130276427	T	C	0.3477	0.0135	0.0152	0.3757
V65H	0	rs6590455	11	130276427	T	C	0.3413	0.0014	0.0236	0.9519
V65H	1	rs6590455	11	130276427	T	C	0.3415	0.0097	0.0228	0.6692
V65H	2	rs6590455	11	130276427	T	C	0.3427	0.0201	0.0199	0.3133
V65H	3	rs6590455	11	130276427	T	C	0.3424	0.0298	0.02	0.1369
V65H	4	rs6590455	11	130276427	T	C	0.3417	0.0019	0.0217	0.932
V65H	5	rs6590455	11	130276427	T	C	0.3427	0.02	0.0191	0.2964
V65L	0	rs6590455	11	130276427	T	C	0.3471	0.003	0.0189	0.8753
V65L	1	rs6590455	11	130276427	T	C	0.3471	0.0085	0.0181	0.6388
V65L	2	rs6590455	11	130276427	T	C	0.3476	0.0094	0.0157	0.5467
V65L	3	rs6590455	11	130276427	T	C	0.3477	0.012	0.0159	0.4517
V65L	4	rs6590455	11	130276427	T	C	0.3473	0.0037	0.0172	0.8277
V65L	5	rs6590455	11	130276427	T	C	0.3477	0.0079	0.0153	0.6063
VSUM	0	rs6590455	11	130276427	T	C	0.3413	-	-	0.759824
VSUM	1	rs6590455	11	130276427	T	C	0.3413	-	-	0.500108
VSUM	2	rs6590455	11	130276427	T	C	0.3413	-	-	0.280858
VSUM	3	rs6590455	11	130276427	T	C	0.3413	-	-	0.166171
VSUM	4	rs6590455	11	130276427	T	C	0.3413	-	-	0.705198
VSUM	5	rs6590455	11	130276427	T	C	0.3413	-	-	0.291083
V75H	0	rs2875238	11	130282078	T	C	0.3449	0.0081	0.0242	0.7371
V75H	1	rs2875238	11	130282078	T	C	0.3451	0.0128	0.0234	0.5848
V75H	2	rs2875238	11	130282078	T	C	0.3468	0.0179	0.0205	0.3822
V75H	3	rs2875238	11	130282078	T	C	0.3464	0.0331	0.0209	0.1129
V75H	4	rs2875238	11	130282078	T	C	0.3454	0.0017	0.022	0.9397
V75H	5	rs2875238	11	130282078	T	C	0.3468	0.0204	0.0197	0.3019
V75L	0	rs2875238	11	130282078	T	C	0.3505	0.0034	0.0193	0.8595
V75L	1	rs2875238	11	130282078	T	C	0.3506	0.0114	0.0184	0.5337
V75L	2	rs2875238	11	130282078	T	C	0.3514	0.005	0.0159	0.7523
V75L	3	rs2875238	11	130282078	T	C	0.3513	0.0132	0.0164	0.4215
V75L	4	rs2875238	11	130282078	T	C	0.3508	0.003	0.0173	0.8626
V75L	5	rs2875238	11	130282078	T	C	0.3515	0.0052	0.0156	0.7361
V65H	0	rs2875238	11	130282078	T	C	0.3449	-0.0014	0.0243	0.9535
V65H	1	rs2875238	11	130282078	T	C	0.3452	0.0032	0.0234	0.892
V65H	2	rs2875238	11	130282078	T	C	0.347	0.0077	0.0204	0.7055
V65H	3	rs2875238	11	130282078	T	C	0.3466	0.0246	0.0206	0.2325
V65H	4	rs2875238	11	130282078	T	C	0.3455	-0.0076	0.0223	0.7351
V65H	5	rs2875238	11	130282078	T	C	0.347	0.0123	0.0197	0.5339
V65L	0	rs2875238	11	130282078	T	C	0.3505	-0.0007	0.0193	0.9697
V65L	1	rs2875238	11	130282078	T	C	0.3506	0.0068	0.0185	0.7117
V65L	2	rs2875238	11	130282078	T	C	0.3514	0.0001	0.016	0.995
V65L	3	rs2875238	11	130282078	T	C	0.3514	0.0084	0.0163	0.6046
V65L	4	rs2875238	11	130282078	T	C	0.3508	-0.0014	0.0176	0.9373
V65L	5	rs2875238	11	130282078	T	C	0.3516	0.0004	0.0156	0.9804
VSUM	0	rs2875238	11	130282078	T	C	0.3449	-	-	0.912362
VSUM	1	rs2875238	11	130282078	T	C	0.3449	-	-	0.65906
VSUM	2	rs2875238	11	130282078	T	C	0.3449	-	-	0.677875
VSUM	3	rs2875238	11	130282078	T	C	0.3449	-	-	0.278664
VSUM	4	rs2875238	11	130282078	T	C	0.3449	-	-	0.96425
VSUM	5	rs2875238	11	130282078	T	C	0.3449	-	-	0.593513
V75H	0	rs1818476	12	26445564	T	C	0.7524	-0.0722	0.0231	0.001817
V75H	1	rs1818476	12	26445564	T	C	0.7523	-0.0718	0.0223	0.001245
V75H	2	rs1818476	12	26445564	T	C	0.7537	-0.0358	0.019	0.05938
V75H	3	rs1818476	12	26445564	T	C	0.7535	-0.0383	0.0197	0.05171
V75H	4	rs1818476	12	26445564	T	C	0.7524	-0.0753	0.021	0.0003326
V75H	5	rs1818476	12	26445564	T	C	0.7537	-0.0385	0.0184	0.03651
V75L	0	rs1818476	12	26445564	T	C	0.7581	-0.0801	0.0193	3.343e-05
V75L	1	rs1818476	12	26445564	T	C	0.7581	-0.0772	0.0184	2.778e-05
V75L	2	rs1818476	12	26445564	T	C	0.7584	-0.0366	0.0157	0.01924
V75L	3	rs1818476	12	26445564	T	C	0.7584	-0.0434	0.0163	0.007874
V75L	4	rs1818476	12	26445564	T	C	0.7582	-0.07	0.0173	5.1e-05
V75L	5	rs1818476	12	26445564	T	C	0.7585	-0.0365	0.0153	0.01694
V65H	0	rs1818476	12	26445564	T	C	0.7524	-0.0766	0.0232	0.0009392
V65H	1	rs1818476	12	26445564	T	C	0.7524	-0.0763	0.0223	0.0006334
V65H	2	rs1818476	12	26445564	T	C	0.7539	-0.0395	0.0189	0.03661
V65H	3	rs1818476	12	26445564	T	C	0.7536	-0.0406	0.0194	0.03667
V65H	4	rs1818476	12	26445564	T	C	0.7525	-0.0799	0.0213	0.0001702
V65H	5	rs1818476	12	26445564	T	C	0.7539	-0.0406	0.0183	0.02663
V65L	0	rs1818476	12	26445564	T	C	0.7581	-0.087	0.0193	6.787e-06
V65L	1	rs1818476	12	26445564	T	C	0.7581	-0.0841	0.0185	5.513e-06
V65L	2	rs1818476	12	26445564	T	C	0.7584	-0.0427	0.0157	0.006373
V65L	3	rs1818476	12	26445564	T	C	0.7584	-0.0484	0.0162	0.002762
V65L	4	rs1818476	12	26445564	T	C	0.7582	-0.0784	0.0176	8.329e-06
V65L	5	rs1818476	12	26445564	T	C	0.7585	-0.0422	0.0153	0.005866
VSUM	0	rs1818476	12	26445564	T	C	0.7524	-	-	6.8466e-05
VSUM	1	rs1818476	12	26445564	T	C	0.7524	-	-	4.86649e-05
VSUM	2	rs1818476	12	26445564	T	C	0.7524	-	-	0.0170474
VSUM	3	rs1818476	12	26445564	T	C	0.7524	-	-	0.010444
VSUM	4	rs1818476	12	26445564	T	C	0.7524	-	-	2.86711e-05
VSUM	5	rs1818476	12	26445564	T	C	0.7524	-	-	0.0124312
V75H	0	rs11836164	12	26446625	T	C	0.7541	-0.0732	0.0231	0.001557
V75H	1	rs11836164	12	26446625	T	C	0.7541	-0.0724	0.0222	0.001133
V75H	2	rs11836164	12	26446625	T	C	0.7556	-0.0359	0.0189	0.05765
V75H	3	rs11836164	12	26446625	T	C	0.7552	-0.0387	0.0197	0.0496
V75H	4	rs11836164	12	26446625	T	C	0.7541	-0.0762	0.021	0.0002788
V75H	5	rs11836164	12	26446625	T	C	0.7555	-0.0387	0.0184	0.03498
V75L	0	rs11836164	12	26446625	T	C	0.7599	-0.0792	0.0193	4.124e-05
V75L	1	rs11836164	12	26446625	T	C	0.7598	-0.0759	0.0184	3.698e-05
V75L	2	rs11836164	12	26446625	T	C	0.7602	-0.0357	0.0156	0.02264
V75L	3	rs11836164	12	26446625	T	C	0.7601	-0.0425	0.0163	0.009229
V75L	4	rs11836164	12	26446625	T	C	0.7599	-0.0686	0.0173	7.199e-05
V75L	5	rs11836164	12	26446625	T	C	0.7603	-0.0354	0.0153	0.02057
V65H	0	rs11836164	12	26446625	T	C	0.7541	-0.0778	0.0231	0.0007737
V65H	1	rs11836164	12	26446625	T	C	0.7541	-0.077	0.0223	0.0005521
V65H	2	rs11836164	12	26446625	T	C	0.7558	-0.0399	0.0189	0.0348
V65H	3	rs11836164	12	26446625	T	C	0.7554	-0.0411	0.0194	0.03432
V65H	4	rs11836164	12	26446625	T	C	0.7542	-0.0809	0.0212	0.0001382
V65H	5	rs11836164	12	26446625	T	C	0.7558	-0.0409	0.0183	0.02525
V65L	0	rs11836164	12	26446625	T	C	0.7599	-0.0862	0.0193	8.216e-06
V65L	1	rs11836164	12	26446625	T	C	0.7598	-0.083	0.0185	7.202e-06
V65L	2	rs11836164	12	26446625	T	C	0.7603	-0.042	0.0157	0.007385
V65L	3	rs11836164	12	26446625	T	C	0.7602	-0.0477	0.0162	0.003177
V65L	4	rs11836164	12	26446625	T	C	0.76	-0.0771	0.0176	1.136e-05
V65L	5	rs11836164	12	26446625	T	C	0.7603	-0.0413	0.0153	0.00693
VSUM	0	rs11836164	12	26446625	T	C	0.7541	-	-	6.68533e-05
VSUM	1	rs11836164	12	26446625	T	C	0.7541	-	-	5.19123e-05
VSUM	2	rs11836164	12	26446625	T	C	0.7541	-	-	0.0176812
VSUM	3	rs11836164	12	26446625	T	C	0.7541	-	-	0.0108674
VSUM	4	rs11836164	12	26446625	T	C	0.7541	-	-	3.02815e-05
VSUM	5	rs11836164	12	26446625	T	C	0.7541	-	-	0.0134243
V75H	0	rs7297051	12	28174817	T	C	0.2308	0.0183	0.0241	0.4479
V75H	1	rs7297051	12	28174817	T	C	0.2309	0.015	0.0231	0.5181
V75H	2	rs7297051	12	28174817	T	C	0.231	0.0288	0.0196	0.1415
V75H	3	rs7297051	12	28174817	T	C	0.2309	0.0237	0.0204	0.2454
V75H	4	rs7297051	12	28174817	T	C	0.2308	-0.0002	0.0218	0.9933
V75H	5	rs7297051	12	28174817	T	C	0.2309	0.0151	0.019	0.4273
V75L	0	rs7297051	12	28174817	T	C	0.2292	0.013	0.02	0.5142
V75L	1	rs7297051	12	28174817	T	C	0.2293	0.0058	0.0191	0.7597
V75L	2	rs7297051	12	28174817	T	C	0.2296	0.0295	0.0161	0.0677
V75L	3	rs7297051	12	28174817	T	C	0.2296	0.0284	0.0169	0.09243
V75L	4	rs7297051	12	28174817	T	C	0.2293	-0.0058	0.0179	0.7462
V75L	5	rs7297051	12	28174817	T	C	0.2296	0.0217	0.0158	0.1701
V65H	0	rs7297051	12	28174817	T	C	0.2308	0.0144	0.0241	0.5505
V65H	1	rs7297051	12	28174817	T	C	0.2309	0.0113	0.0232	0.6261
V65H	2	rs7297051	12	28174817	T	C	0.231	0.0267	0.0195	0.1712
V65H	3	rs7297051	12	28174817	T	C	0.2308	0.0212	0.0201	0.2906
V65H	4	rs7297051	12	28174817	T	C	0.2309	-0.0027	0.0221	0.9039
V65H	5	rs7297051	12	28174817	T	C	0.2309	0.0144	0.0189	0.4483
V65L	0	rs7297051	12	28174817	T	C	0.2292	0.0067	0.02	0.7374
V65L	1	rs7297051	12	28174817	T	C	0.2293	-0.0001	0.0191	0.9958
V65L	2	rs7297051	12	28174817	T	C	0.2296	0.0244	0.0162	0.1307
V65L	3	rs7297051	12	28174817	T	C	0.2296	0.0245	0.0167	0.1419
V65L	4	rs7297051	12	28174817	T	C	0.2293	-0.0112	0.0182	0.5386
V65L	5	rs7297051	12	28174817	T	C	0.2296	0.0193	0.0158	0.2213
VSUM	0	rs7297051	12	28174817	T	C	0.2308	-	-	0.536511
VSUM	1	rs7297051	12	28174817	T	C	0.2308	-	-	0.704776
VSUM	2	rs7297051	12	28174817	T	C	0.2308	-	-	0.102502
VSUM	3	rs7297051	12	28174817	T	C	0.2308	-	-	0.156202
VSUM	4	rs7297051	12	28174817	T	C	0.2308	-	-	0.777287
VSUM	5	rs7297051	12	28174817	T	C	0.2308	-	-	0.272379
V75H	0	rs61938093	12	96026737	T	C	0.2874	-0.0883	0.0222	7.028e-05
V75H	1	rs61938093	12	96026737	T	C	0.2875	-0.0885	0.0214	3.424e-05
V75H	2	rs61938093	12	96026737	T	C	0.2873	-0.0667	0.0181	0.0002226
V75H	3	rs61938093	12	96026737	T	C	0.2872	-0.0871	0.0188	3.722e-06
V75H	4	rs61938093	12	96026737	T	C	0.2876	-0.0626	0.0201	0.001897
V75H	5	rs61938093	12	96026737	T	C	0.2872	-0.0625	0.0175	0.0003692
V75L	0	rs61938093	12	96026737	T	C	0.2881	-0.0637	0.0185	0.000561
V75L	1	rs61938093	12	96026737	T	C	0.2882	-0.0653	0.0176	0.0002092
V75L	2	rs61938093	12	96026737	T	C	0.2879	-0.0542	0.0149	0.000274
V75L	3	rs61938093	12	96026737	T	C	0.2879	-0.0769	0.0156	8.231e-07
V75L	4	rs61938093	12	96026737	T	C	0.288	-0.044	0.0165	0.007839
V75L	5	rs61938093	12	96026737	T	C	0.2878	-0.0546	0.0146	0.0001801
V65H	0	rs61938093	12	96026737	T	C	0.2874	-0.0812	0.0222	0.0002548
V65H	1	rs61938093	12	96026737	T	C	0.2875	-0.081	0.0214	0.0001552
V65H	2	rs61938093	12	96026737	T	C	0.2872	-0.0591	0.018	0.001038
V65H	3	rs61938093	12	96026737	T	C	0.2872	-0.0792	0.0186	1.991e-05
V65H	4	rs61938093	12	96026737	T	C	0.2875	-0.0571	0.0204	0.005151
V65H	5	rs61938093	12	96026737	T	C	0.2872	-0.0572	0.0175	0.001048
V65L	0	rs61938093	12	96026737	T	C	0.2881	-0.0586	0.0185	0.001505
V65L	1	rs61938093	12	96026737	T	C	0.2882	-0.0597	0.0177	0.000738
V65L	2	rs61938093	12	96026737	T	C	0.2879	-0.0485	0.0149	0.001123
V65L	3	rs61938093	12	96026737	T	C	0.2878	-0.0718	0.0154	3.189e-06
V65L	4	rs61938093	12	96026737	T	C	0.288	-0.0401	0.0168	0.01686
V65L	5	rs61938093	12	96026737	T	C	0.2877	-0.0522	0.0146	0.0003439
VSUM	0	rs61938093	12	96026737	T	C	0.2874	-	-	0.0001699
VSUM	1	rs61938093	12	96026737	T	C	0.2874	-	-	7.438e-05
VSUM	2	rs61938093	12	96026737	T	C	0.2874	-	-	0.000248303
VSUM	3	rs61938093	12	96026737	T	C	0.2874	-	-	1.02967e-06
VSUM	4	rs61938093	12	96026737	T	C	0.2874	-	-	0.00376616
VSUM	5	rs61938093	12	96026737	T	C	0.2874	-	-	0.000182318
V75H	0	rs11836367	12	96027467	T	C	0.337	-0.0905	0.0211	1.77e-05
V75H	1	rs11836367	12	96027467	T	C	0.3371	-0.09	0.0203	9.224e-06
V75H	2	rs11836367	12	96027467	T	C	0.3369	-0.0736	0.0172	1.849e-05
V75H	3	rs11836367	12	96027467	T	C	0.337	-0.0907	0.0179	3.878e-07
V75H	4	rs11836367	12	96027467	T	C	0.3372	-0.064	0.0192	0.0008346
V75H	5	rs11836367	12	96027467	T	C	0.337	-0.0649	0.0167	0.0001006
V75L	0	rs11836367	12	96027467	T	C	0.3372	-0.0641	0.0175	0.0002534
V75L	1	rs11836367	12	96027467	T	C	0.3372	-0.065	0.0167	9.868e-05
V75L	2	rs11836367	12	96027467	T	C	0.3371	-0.058	0.0141	4.105e-05
V75L	3	rs11836367	12	96027467	T	C	0.3372	-0.0765	0.0148	2.318e-07
V75L	4	rs11836367	12	96027467	T	C	0.3372	-0.0448	0.0157	0.004292
V75L	5	rs11836367	12	96027467	T	C	0.3371	-0.0554	0.0138	6.196e-05
V65H	0	rs11836367	12	96027467	T	C	0.337	-0.0863	0.0211	4.297e-05
V65H	1	rs11836367	12	96027467	T	C	0.3371	-0.0856	0.0204	2.586e-05
V65H	2	rs11836367	12	96027467	T	C	0.3369	-0.0694	0.0171	4.967e-05
V65H	3	rs11836367	12	96027467	T	C	0.337	-0.0863	0.0176	9.891e-07
V65H	4	rs11836367	12	96027467	T	C	0.3372	-0.0615	0.0194	0.001521
V65H	5	rs11836367	12	96027467	T	C	0.3369	-0.0632	0.0166	0.0001411
V65L	0	rs11836367	12	96027467	T	C	0.3372	-0.0604	0.0175	0.0005707
V65L	1	rs11836367	12	96027467	T	C	0.3373	-0.061	0.0168	0.0002755
V65L	2	rs11836367	12	96027467	T	C	0.3371	-0.0544	0.0141	0.0001201
V65L	3	rs11836367	12	96027467	T	C	0.3372	-0.0731	0.0146	5.63e-07
V65L	4	rs11836367	12	96027467	T	C	0.3372	-0.0424	0.0159	0.007849
V65L	5	rs11836367	12	96027467	T	C	0.337	-0.0547	0.0138	7.799e-05
VSUM	0	rs11836367	12	96027467	T	C	0.337	-	-	4.32721e-05
VSUM	1	rs11836367	12	96027467	T	C	0.337	-	-	1.99685e-05
VSUM	2	rs11836367	12	96027467	T	C	0.337	-	-	1.62413e-05
VSUM	3	rs11836367	12	96027467	T	C	0.337	-	-	1.0063e-07
VSUM	4	rs11836367	12	96027467	T	C	0.337	-	-	0.00149205
VSUM	5	rs11836367	12	96027467	T	C	0.337	-	-	3.42331e-05
V75H	0	rs61941038	12	102989316	A	T	0.9754	0.1259	0.0692	0.0689
V75H	1	rs61941038	12	102989316	A	T	0.9754	0.1218	0.0666	0.06735
V75H	2	rs61941038	12	102989316	A	T	0.9756	0.0476	0.0571	0.404
V75H	3	rs61941038	12	102989316	A	T	0.9754	0.0385	0.0591	0.5148
V75H	4	rs61941038	12	102989316	A	T	0.9755	0.1617	0.0628	0.01007
V75H	5	rs61941038	12	102989316	A	T	0.9755	0.0619	0.0553	0.2636
V75L	0	rs61941038	12	102989316	A	T	0.9761	0.1051	0.0572	0.0663
V75L	1	rs61941038	12	102989316	A	T	0.976	0.121	0.0545	0.0265
V75L	2	rs61941038	12	102989316	A	T	0.9761	0.0702	0.0465	0.1312
V75L	3	rs61941038	12	102989316	A	T	0.976	0.0598	0.0484	0.2174
V75L	4	rs61941038	12	102989316	A	T	0.9761	0.1692	0.0512	0.0009549
V75L	5	rs61941038	12	102989316	A	T	0.9761	0.0878	0.0455	0.05363
V65H	0	rs61941038	12	102989316	A	T	0.9754	0.1245	0.0692	0.07205
V65H	1	rs61941038	12	102989316	A	T	0.9754	0.121	0.0668	0.06996
V65H	2	rs61941038	12	102989316	A	T	0.9756	0.0527	0.0569	0.3543
V65H	3	rs61941038	12	102989316	A	T	0.9754	0.0353	0.0583	0.5448
V65H	4	rs61941038	12	102989316	A	T	0.9755	0.1586	0.0637	0.01274
V65H	5	rs61941038	12	102989316	A	T	0.9755	0.0571	0.0551	0.3007
V65L	0	rs61941038	12	102989316	A	T	0.9761	0.111	0.0573	0.05253
V65L	1	rs61941038	12	102989316	A	T	0.976	0.1257	0.0548	0.02186
V65L	2	rs61941038	12	102989316	A	T	0.9761	0.0772	0.0466	0.0974
V65L	3	rs61941038	12	102989316	A	T	0.976	0.0615	0.0479	0.1994
V65L	4	rs61941038	12	102989316	A	T	0.976	0.1706	0.0521	0.001054
V65L	5	rs61941038	12	102989316	A	T	0.9761	0.0865	0.0456	0.05756
VSUM	0	rs61941038	12	102989316	A	T	0.9754	-	-	0.0510212
VSUM	1	rs61941038	12	102989316	A	T	0.9754	-	-	0.0313054
VSUM	2	rs61941038	12	102989316	A	T	0.9754	-	-	0.192859
VSUM	3	rs61941038	12	102989316	A	T	0.9754	-	-	0.318146
VSUM	4	rs61941038	12	102989316	A	T	0.9754	-	-	0.00209873
VSUM	5	rs61941038	12	102989316	A	T	0.9754	-	-	0.113742
V75H	0	rs833472	12	103005100	T	C	0.0229	-0.1363	0.0711	0.0553
V75H	1	rs833472	12	103005100	T	C	0.0229	-0.1286	0.0685	0.0603
V75H	2	rs833472	12	103005100	T	C	0.0226	-0.0757	0.0586	0.1962
V75H	3	rs833472	12	103005100	T	C	0.0228	-0.0622	0.0605	0.3041
V75H	4	rs833472	12	103005100	T	C	0.0229	-0.1764	0.0649	0.006577
V75H	5	rs833472	12	103005100	T	C	0.0226	-0.0857	0.0569	0.1318
V75L	0	rs833472	12	103005100	T	C	0.0225	-0.1054	0.057	0.06455
V75L	1	rs833472	12	103005100	T	C	0.0226	-0.12	0.0543	0.02721
V75L	2	rs833472	12	103005100	T	C	0.0224	-0.0774	0.0464	0.09537
V75L	3	rs833472	12	103005100	T	C	0.0225	-0.067	0.0483	0.1652
V75L	4	rs833472	12	103005100	T	C	0.0225	-0.1682	0.051	0.0009805
V75L	5	rs833472	12	103005100	T	C	0.0224	-0.095	0.0454	0.03633
V65H	0	rs833472	12	103005100	T	C	0.0229	-0.1401	0.0712	0.04903
V65H	1	rs833472	12	103005100	T	C	0.0229	-0.1328	0.0687	0.05305
V65H	2	rs833472	12	103005100	T	C	0.0225	-0.0842	0.0584	0.1495
V65H	3	rs833472	12	103005100	T	C	0.0227	-0.0644	0.0597	0.2806
V65H	4	rs833472	12	103005100	T	C	0.0228	-0.1775	0.0657	0.006871
V65H	5	rs833472	12	103005100	T	C	0.0226	-0.0858	0.0565	0.1289
V65L	0	rs833472	12	103005100	T	C	0.0225	-0.11	0.0571	0.05385
V65L	1	rs833472	12	103005100	T	C	0.0226	-0.1233	0.0546	0.02398
V65L	2	rs833472	12	103005100	T	C	0.0224	-0.0825	0.0465	0.07591
V65L	3	rs833472	12	103005100	T	C	0.0225	-0.0673	0.0478	0.159
V65L	4	rs833472	12	103005100	T	C	0.0225	-0.1683	0.0519	0.001182
V65L	5	rs833472	12	103005100	T	C	0.0224	-0.0923	0.0454	0.04232
VSUM	0	rs833472	12	103005100	T	C	0.0229	-	-	0.0431944
VSUM	1	rs833472	12	103005100	T	C	0.0229	-	-	0.028814
VSUM	2	rs833472	12	103005100	T	C	0.0229	-	-	0.102569
VSUM	3	rs833472	12	103005100	T	C	0.0229	-	-	0.195041
VSUM	4	rs833472	12	103005100	T	C	0.0229	-	-	0.00158008
VSUM	5	rs833472	12	103005100	T	C	0.0229	-	-	0.0587042
V75H	0	rs10219975	13	36269125	C	G	0.3295	-0.0371	0.0215	0.08386
V75H	1	rs10219975	13	36269125	C	G	0.3293	-0.0332	0.0207	0.1077
V75H	2	rs10219975	13	36269125	C	G	0.329	-0.0187	0.0177	0.2908
V75H	3	rs10219975	13	36269125	C	G	0.3294	-0.0172	0.0183	0.3464
V75H	4	rs10219975	13	36269125	C	G	0.329	-0.0317	0.0195	0.1033
V75H	5	rs10219975	13	36269125	C	G	0.329	-0.0176	0.0171	0.303
V75L	0	rs10219975	13	36269125	C	G	0.3328	-0.0304	0.0177	0.08559
V75L	1	rs10219975	13	36269125	C	G	0.3328	-0.0274	0.0169	0.1038
V75L	2	rs10219975	13	36269125	C	G	0.3322	-0.0087	0.0144	0.5478
V75L	3	rs10219975	13	36269125	C	G	0.3324	-0.0114	0.015	0.4462
V75L	4	rs10219975	13	36269125	C	G	0.3327	-0.0191	0.0158	0.2276
V75L	5	rs10219975	13	36269125	C	G	0.3322	-0.0073	0.0141	0.6062
V65H	0	rs10219975	13	36269125	C	G	0.3295	-0.0429	0.0215	0.04607
V65H	1	rs10219975	13	36269125	C	G	0.3293	-0.0392	0.0207	0.05816
V65H	2	rs10219975	13	36269125	C	G	0.3289	-0.0247	0.0176	0.1619
V65H	3	rs10219975	13	36269125	C	G	0.3294	-0.0221	0.0181	0.2219
V65H	4	rs10219975	13	36269125	C	G	0.329	-0.038	0.0197	0.05398
V65H	5	rs10219975	13	36269125	C	G	0.3291	-0.0227	0.017	0.1831
V65L	0	rs10219975	13	36269125	C	G	0.3328	-0.0339	0.0177	0.05543
V65L	1	rs10219975	13	36269125	C	G	0.3328	-0.0311	0.017	0.0667
V65L	2	rs10219975	13	36269125	C	G	0.3321	-0.0121	0.0144	0.401
V65L	3	rs10219975	13	36269125	C	G	0.3324	-0.0137	0.0148	0.3574
V65L	4	rs10219975	13	36269125	C	G	0.3326	-0.0239	0.0161	0.1383
V65L	5	rs10219975	13	36269125	C	G	0.3321	-0.0106	0.0141	0.4517
VSUM	0	rs10219975	13	36269125	C	G	0.3295	-	-	0.0522696
VSUM	1	rs10219975	13	36269125	C	G	0.3295	-	-	0.0665434
VSUM	2	rs10219975	13	36269125	C	G	0.3295	-	-	0.302039
VSUM	3	rs10219975	13	36269125	C	G	0.3295	-	-	0.309237
VSUM	4	rs10219975	13	36269125	C	G	0.3295	-	-	0.0988441
VSUM	5	rs10219975	13	36269125	C	G	0.3295	-	-	0.336667
V75H	0	rs75197674	14	68971452	T	C	0.7852	0.0472	0.0246	0.05539
V75H	1	rs75197674	14	68971452	T	C	0.785	0.034	0.0237	0.1511
V75H	2	rs75197674	14	68971452	T	C	0.7845	0.0105	0.0201	0.6026
V75H	3	rs75197674	14	68971452	T	C	0.7851	0.0192	0.0209	0.3591
V75H	4	rs75197674	14	68971452	T	C	0.7849	0.0313	0.0223	0.1604
V75H	5	rs75197674	14	68971452	T	C	0.7847	0.0156	0.0195	0.4248
V75L	0	rs75197674	14	68971452	T	C	0.7883	0.0354	0.0207	0.08714
V75L	1	rs75197674	14	68971452	T	C	0.7882	0.035	0.0197	0.07564
V75L	2	rs75197674	14	68971452	T	C	0.7876	0.0175	0.0167	0.2956
V75L	3	rs75197674	14	68971452	T	C	0.7881	0.0236	0.0175	0.1768
V75L	4	rs75197674	14	68971452	T	C	0.7883	0.0334	0.0185	0.07083
V75L	5	rs75197674	14	68971452	T	C	0.7878	0.0202	0.0163	0.2153
V65H	0	rs75197674	14	68971452	T	C	0.7852	0.052	0.0246	0.03462
V65H	1	rs75197674	14	68971452	T	C	0.785	0.0392	0.0237	0.09816
V65H	2	rs75197674	14	68971452	T	C	0.7845	0.0164	0.02	0.413
V65H	3	rs75197674	14	68971452	T	C	0.7851	0.0237	0.0206	0.2507
V65H	4	rs75197674	14	68971452	T	C	0.7849	0.0369	0.0226	0.1028
V65H	5	rs75197674	14	68971452	T	C	0.7848	0.0202	0.0194	0.2978
V65L	0	rs75197674	14	68971452	T	C	0.7883	0.0407	0.0207	0.04896
V65L	1	rs75197674	14	68971452	T	C	0.7882	0.0399	0.0198	0.04401
V65L	2	rs75197674	14	68971452	T	C	0.7875	0.0225	0.0167	0.1773
V65L	3	rs75197674	14	68971452	T	C	0.7881	0.0281	0.0173	0.1037
V65L	4	rs75197674	14	68971452	T	C	0.7882	0.0385	0.0188	0.04055
V65L	5	rs75197674	14	68971452	T	C	0.7877	0.0245	0.0163	0.1329
VSUM	0	rs75197674	14	68971452	T	C	0.7852	-	-	0.0418868
VSUM	1	rs75197674	14	68971452	T	C	0.7852	-	-	0.0692448
VSUM	2	rs75197674	14	68971452	T	C	0.7852	-	-	0.323157
VSUM	3	rs75197674	14	68971452	T	C	0.7852	-	-	0.182586
VSUM	4	rs75197674	14	68971452	T	C	0.7852	-	-	0.0687592
VSUM	5	rs75197674	14	68971452	T	C	0.7852	-	-	0.225585
V75H	0	rs1812707	15	84547222	T	C	0.5142	0.0317	0.02	0.1133
V75H	1	rs1812707	15	84547222	T	C	0.5143	0.0272	0.0192	0.1583
V75H	2	rs1812707	15	84547222	T	C	0.5133	0.0246	0.0164	0.1329
V75H	3	rs1812707	15	84547222	T	C	0.5136	0.0211	0.017	0.2137
V75H	4	rs1812707	15	84547222	T	C	0.5145	0.0311	0.0181	0.08682
V75H	5	rs1812707	15	84547222	T	C	0.5135	0.0249	0.0159	0.1165
V75L	0	rs1812707	15	84547222	T	C	0.5145	0.029	0.0165	0.07907
V75L	1	rs1812707	15	84547222	T	C	0.5145	0.0242	0.0157	0.1247
V75L	2	rs1812707	15	84547222	T	C	0.5138	0.0286	0.0134	0.03269
V75L	3	rs1812707	15	84547222	T	C	0.514	0.0231	0.014	0.09856
V75L	4	rs1812707	15	84547222	T	C	0.5144	0.0237	0.0148	0.1081
V75L	5	rs1812707	15	84547222	T	C	0.5138	0.0247	0.0131	0.05918
V65H	0	rs1812707	15	84547222	T	C	0.5142	0.0346	0.02	0.08377
V65H	1	rs1812707	15	84547222	T	C	0.5143	0.0302	0.0193	0.1176
V65H	2	rs1812707	15	84547222	T	C	0.5132	0.0272	0.0163	0.0958
V65H	3	rs1812707	15	84547222	T	C	0.5135	0.0237	0.0168	0.1584
V65H	4	rs1812707	15	84547222	T	C	0.5144	0.0335	0.0184	0.06865
V65H	5	rs1812707	15	84547222	T	C	0.5133	0.027	0.0158	0.08701
V65L	0	rs1812707	15	84547222	T	C	0.5144	0.027	0.0165	0.1025
V65L	1	rs1812707	15	84547222	T	C	0.5145	0.0222	0.0158	0.1601
V65L	2	rs1812707	15	84547222	T	C	0.5138	0.0269	0.0134	0.04453
V65L	3	rs1812707	15	84547222	T	C	0.514	0.0216	0.0138	0.1182
V65L	4	rs1812707	15	84547222	T	C	0.5144	0.0219	0.015	0.1443
V65L	5	rs1812707	15	84547222	T	C	0.5137	0.0234	0.0131	0.07404
VSUM	0	rs1812707	15	84547222	T	C	0.5142	-	-	0.0766054
VSUM	1	rs1812707	15	84547222	T	C	0.5142	-	-	0.117512
VSUM	2	rs1812707	15	84547222	T	C	0.5142	-	-	0.0533044
VSUM	3	rs1812707	15	84547222	T	C	0.5142	-	-	0.120914
VSUM	4	rs1812707	15	84547222	T	C	0.5142	-	-	0.0812365
VSUM	5	rs1812707	15	84547222	T	C	0.5142	-	-	0.0662741
V75H	0	rs4499190	15	94275057	C	G	0.3351	0.0435	0.0249	0.08052
V75H	1	rs4499190	15	94275057	C	G	0.335	0.0396	0.024	0.09831
V75H	2	rs4499190	15	94275057	C	G	0.3337	0.0206	0.021	0.3278
V75H	3	rs4499190	15	94275057	C	G	0.3339	0.0277	0.0214	0.1962
V75H	4	rs4499190	15	94275057	C	G	0.335	0.0245	0.0226	0.2784
V75H	5	rs4499190	15	94275057	C	G	0.3336	0.015	0.0203	0.4593
V75L	0	rs4499190	15	94275057	C	G	0.3395	0.0309	0.02	0.1229
V75L	1	rs4499190	15	94275057	C	G	0.3395	0.0283	0.0191	0.138
V75L	2	rs4499190	15	94275057	C	G	0.339	0.0069	0.0166	0.6772
V75L	3	rs4499190	15	94275057	C	G	0.339	0.0157	0.017	0.3567
V75L	4	rs4499190	15	94275057	C	G	0.3397	0.0187	0.0179	0.2961
V75L	5	rs4499190	15	94275057	C	G	0.3388	0.0084	0.0161	0.6043
V65H	0	rs4499190	15	94275057	C	G	0.335	0.0295	0.0249	0.2368
V65H	1	rs4499190	15	94275057	C	G	0.3349	0.0256	0.024	0.2863
V65H	2	rs4499190	15	94275057	C	G	0.3335	0.0065	0.021	0.758
V65H	3	rs4499190	15	94275057	C	G	0.3337	0.013	0.0212	0.5405
V65H	4	rs4499190	15	94275057	C	G	0.3348	0.0131	0.0229	0.568
V65H	5	rs4499190	15	94275057	C	G	0.3333	0.0029	0.0203	0.886
V65L	0	rs4499190	15	94275057	C	G	0.3395	0.0211	0.02	0.2923
V65L	1	rs4499190	15	94275057	C	G	0.3394	0.0187	0.0192	0.3304
V65L	2	rs4499190	15	94275057	C	G	0.3388	-0.0035	0.0166	0.8346
V65L	3	rs4499190	15	94275057	C	G	0.339	0.0046	0.0169	0.7857
V65L	4	rs4499190	15	94275057	C	G	0.3394	0.0101	0.0182	0.5782
V65L	5	rs4499190	15	94275057	C	G	0.3387	-0.0018	0.0162	0.9101
VSUM	0	rs4499190	15	94275057	C	G	0.335	-	-	0.144284
VSUM	1	rs4499190	15	94275057	C	G	0.335	-	-	0.172008
VSUM	2	rs4499190	15	94275057	C	G	0.335	-	-	0.692648
VSUM	3	rs4499190	15	94275057	C	G	0.335	-	-	0.412016
VSUM	4	rs4499190	15	94275057	C	G	0.335	-	-	0.389756
VSUM	5	rs4499190	15	94275057	C	G	0.335	-	-	0.732587
V75H	0	rs4777948	15	94298239	T	G	0.4668	0.0475	0.0227	0.03648
V75H	1	rs4777948	15	94298239	T	G	0.4667	0.0426	0.0219	0.05159
V75H	2	rs4777948	15	94298239	T	G	0.4654	0.018	0.0192	0.3486
V75H	3	rs4777948	15	94298239	T	G	0.4657	0.0286	0.0196	0.1436
V75H	4	rs4777948	15	94298239	T	G	0.4664	0.0219	0.0206	0.2887
V75H	5	rs4777948	15	94298239	T	G	0.4652	0.0112	0.0185	0.5461
V75L	0	rs4777948	15	94298239	T	G	0.4652	0.0313	0.0181	0.08364
V75L	1	rs4777948	15	94298239	T	G	0.4654	0.0212	0.0173	0.2196
V75L	2	rs4777948	15	94298239	T	G	0.4648	-0.0017	0.015	0.909
V75L	3	rs4777948	15	94298239	T	G	0.465	0.0062	0.0155	0.6878
V75L	4	rs4777948	15	94298239	T	G	0.4652	0.0086	0.0162	0.5977
V75L	5	rs4777948	15	94298239	T	G	0.4647	-0.0031	0.0146	0.8304
V65H	0	rs4777948	15	94298239	T	G	0.4667	0.0382	0.0227	0.09298
V65H	1	rs4777948	15	94298239	T	G	0.4667	0.0333	0.022	0.1289
V65H	2	rs4777948	15	94298239	T	G	0.4652	0.0081	0.0192	0.6751
V65H	3	rs4777948	15	94298239	T	G	0.4655	0.0183	0.0193	0.344
V65H	4	rs4777948	15	94298239	T	G	0.4663	0.0152	0.0209	0.4673
V65H	5	rs4777948	15	94298239	T	G	0.465	0.0037	0.0185	0.8399
V65L	0	rs4777948	15	94298239	T	G	0.4652	0.0252	0.0181	0.165
V65L	1	rs4777948	15	94298239	T	G	0.4653	0.0157	0.0174	0.3668
V65L	2	rs4777948	15	94298239	T	G	0.4647	-0.008	0.0151	0.5932
V65L	3	rs4777948	15	94298239	T	G	0.465	-0.0009	0.0153	0.9523
V65L	4	rs4777948	15	94298239	T	G	0.4651	0.0042	0.0165	0.7989
V65L	5	rs4777948	15	94298239	T	G	0.4646	-0.0092	0.0147	0.5287
VSUM	0	rs4777948	15	94298239	T	G	0.4667	-	-	0.068708
VSUM	1	rs4777948	15	94298239	T	G	0.4667	-	-	0.140166
VSUM	2	rs4777948	15	94298239	T	G	0.4667	-	-	0.849834
VSUM	3	rs4777948	15	94298239	T	G	0.4667	-	-	0.46749
VSUM	4	rs4777948	15	94298239	T	G	0.4667	-	-	0.496229
VSUM	5	rs4777948	15	94298239	T	G	0.4667	-	-	0.993087
V75H	0	rs11646715	16	53824007	A	G	0.5145	-0.0677	0.0199	0.0006689
V75H	1	rs11646715	16	53824007	A	G	0.5145	-0.0483	0.0192	0.01179
V75H	2	rs11646715	16	53824007	A	G	0.5137	-0.0172	0.0163	0.2922
V75H	3	rs11646715	16	53824007	A	G	0.5139	-0.0307	0.0169	0.07052
V75H	4	rs11646715	16	53824007	A	G	0.5144	-0.0338	0.0181	0.06146
V75H	5	rs11646715	16	53824007	A	G	0.5137	-0.0163	0.0158	0.3016
V75L	0	rs11646715	16	53824007	A	G	0.5178	-0.0695	0.0165	2.664e-05
V75L	1	rs11646715	16	53824007	A	G	0.5178	-0.0493	0.0158	0.00177
V75L	2	rs11646715	16	53824007	A	G	0.5169	-0.0165	0.0134	0.2196
V75L	3	rs11646715	16	53824007	A	G	0.5171	-0.0309	0.014	0.02731
V75L	4	rs11646715	16	53824007	A	G	0.5176	-0.0359	0.0148	0.01536
V75L	5	rs11646715	16	53824007	A	G	0.5167	-0.0168	0.0131	0.2004
V65H	0	rs11646715	16	53824007	A	G	0.5145	-0.0687	0.0199	0.0005593
V65H	1	rs11646715	16	53824007	A	G	0.5145	-0.05	0.0192	0.009232
V65H	2	rs11646715	16	53824007	A	G	0.5136	-0.0178	0.0163	0.2739
V65H	3	rs11646715	16	53824007	A	G	0.5138	-0.0309	0.0167	0.06405
V65H	4	rs11646715	16	53824007	A	G	0.5144	-0.0374	0.0183	0.04105
V65H	5	rs11646715	16	53824007	A	G	0.5136	-0.0178	0.0158	0.2573
V65L	0	rs11646715	16	53824007	A	G	0.5177	-0.0737	0.0165	8.443e-06
V65L	1	rs11646715	16	53824007	A	G	0.5178	-0.0544	0.0159	0.0006031
V65L	2	rs11646715	16	53824007	A	G	0.5168	-0.0204	0.0134	0.1284
V65L	3	rs11646715	16	53824007	A	G	0.517	-0.0347	0.0138	0.01216
V65L	4	rs11646715	16	53824007	A	G	0.5175	-0.0424	0.0151	0.004952
V65L	5	rs11646715	16	53824007	A	G	0.5166	-0.0216	0.0131	0.0989
VSUM	0	rs11646715	16	53824007	A	G	0.5145	-	-	4.13623e-05
VSUM	1	rs11646715	16	53824007	A	G	0.5145	-	-	0.00207501
VSUM	2	rs11646715	16	53824007	A	G	0.5145	-	-	0.195143
VSUM	3	rs11646715	16	53824007	A	G	0.5145	-	-	0.0265909
VSUM	4	rs11646715	16	53824007	A	G	0.5145	-	-	0.0157038
VSUM	5	rs11646715	16	53824007	A	G	0.5145	-	-	0.17844
V75H	0	rs11877925	18	60896694	A	G	0.2261	-0.0047	0.0242	0.8447
V75H	1	rs11877925	18	60896694	A	G	0.226	-0.0053	0.0233	0.8197
V75H	2	rs11877925	18	60896694	A	G	0.2267	0.0159	0.0197	0.418
V75H	3	rs11877925	18	60896694	A	G	0.2267	0.0238	0.0205	0.247
V75H	4	rs11877925	18	60896694	A	G	0.2262	-0.013	0.0219	0.5523
V75H	5	rs11877925	18	60896694	A	G	0.2268	0.0178	0.0191	0.3527
V75L	0	rs11877925	18	60896694	A	G	0.2279	-0.0076	0.0202	0.7044
V75L	1	rs11877925	18	60896694	A	G	0.2278	-0.0072	0.0192	0.7083
V75L	2	rs11877925	18	60896694	A	G	0.2281	0.0138	0.0163	0.3957
V75L	3	rs11877925	18	60896694	A	G	0.2281	0.0229	0.017	0.1778
V75L	4	rs11877925	18	60896694	A	G	0.228	-0.0081	0.018	0.6512
V75L	5	rs11877925	18	60896694	A	G	0.2283	0.0192	0.0159	0.2268
V65H	0	rs11877925	18	60896694	A	G	0.2261	-0.0124	0.0242	0.6087
V65H	1	rs11877925	18	60896694	A	G	0.2261	-0.0133	0.0233	0.568
V65H	2	rs11877925	18	60896694	A	G	0.2268	0.0078	0.0196	0.6921
V65H	3	rs11877925	18	60896694	A	G	0.2267	0.0176	0.0202	0.3858
V65H	4	rs11877925	18	60896694	A	G	0.2262	-0.0202	0.0222	0.3638
V65H	5	rs11877925	18	60896694	A	G	0.2269	0.0123	0.019	0.5176
V65L	0	rs11877925	18	60896694	A	G	0.2279	-0.0139	0.0202	0.4912
V65L	1	rs11877925	18	60896694	A	G	0.2278	-0.0136	0.0193	0.481
V65L	2	rs11877925	18	60896694	A	G	0.2282	0.007	0.0163	0.6653
V65L	3	rs11877925	18	60896694	A	G	0.2282	0.0181	0.0168	0.282
V65L	4	rs11877925	18	60896694	A	G	0.228	-0.0145	0.0183	0.4301
V65L	5	rs11877925	18	60896694	A	G	0.2283	0.0145	0.0159	0.3635
VSUM	0	rs11877925	18	60896694	A	G	0.2261	-	-	0.640198
VSUM	1	rs11877925	18	60896694	A	G	0.2261	-	-	0.619976
VSUM	2	rs11877925	18	60896694	A	G	0.2261	-	-	0.511914
VSUM	3	rs11877925	18	60896694	A	G	0.2261	-	-	0.238751
VSUM	4	rs11877925	18	60896694	A	G	0.2261	-	-	0.468229
VSUM	5	rs11877925	18	60896694	A	G	0.2261	-	-	0.328127
V75H	0	rs12462111	19	49171306	T	C	0.4351	-0.0148	0.0219	0.5007
V75H	1	rs12462111	19	49171306	T	C	0.4351	-0.0099	0.0211	0.6408
V75H	2	rs12462111	19	49171306	T	C	0.4336	0.007	0.018	0.6995
V75H	3	rs12462111	19	49171306	T	C	0.434	0.0135	0.0187	0.4713
V75H	4	rs12462111	19	49171306	T	C	0.4349	-0.0119	0.0199	0.5501
V75H	5	rs12462111	19	49171306	T	C	0.4336	0.0117	0.0175	0.5049
V75L	0	rs12462111	19	49171306	T	C	0.436	-0.0111	0.0181	0.5399
V75L	1	rs12462111	19	49171306	T	C	0.436	-0.0081	0.0172	0.6384
V75L	2	rs12462111	19	49171306	T	C	0.435	0.006	0.0147	0.6826
V75L	3	rs12462111	19	49171306	T	C	0.4352	0.0144	0.0153	0.3473
V75L	4	rs12462111	19	49171306	T	C	0.4358	-0.0136	0.0162	0.4016
V75L	5	rs12462111	19	49171306	T	C	0.4348	0.0071	0.0144	0.6231
V65H	0	rs12462111	19	49171306	T	C	0.4351	-0.0178	0.022	0.4188
V65H	1	rs12462111	19	49171306	T	C	0.435	-0.0128	0.0212	0.5468
V65H	2	rs12462111	19	49171306	T	C	0.4334	0.0047	0.018	0.7922
V65H	3	rs12462111	19	49171306	T	C	0.4339	0.0126	0.0185	0.4936
V65H	4	rs12462111	19	49171306	T	C	0.4348	-0.0152	0.0202	0.4508
V65H	5	rs12462111	19	49171306	T	C	0.4334	0.011	0.0174	0.5291
V65L	0	rs12462111	19	49171306	T	C	0.436	-0.014	0.0181	0.4386
V65L	1	rs12462111	19	49171306	T	C	0.4359	-0.0109	0.0173	0.5285
V65L	2	rs12462111	19	49171306	T	C	0.4349	0.0039	0.0147	0.7929
V65L	3	rs12462111	19	49171306	T	C	0.4351	0.0139	0.0152	0.3582
V65L	4	rs12462111	19	49171306	T	C	0.4357	-0.0163	0.0165	0.3211
V65L	5	rs12462111	19	49171306	T	C	0.4347	0.0074	0.0144	0.6065
VSUM	0	rs12462111	19	49171306	T	C	0.4351	-	-	0.448495
VSUM	1	rs12462111	19	49171306	T	C	0.4351	-	-	0.565935
VSUM	2	rs12462111	19	49171306	T	C	0.4351	-	-	0.726456
VSUM	3	rs12462111	19	49171306	T	C	0.4351	-	-	0.38901
VSUM	4	rs12462111	19	49171306	T	C	0.4351	-	-	0.4012
VSUM	5	rs12462111	19	49171306	T	C	0.4351	-	-	0.541787
V75H	0	rs492602	19	49206417	A	G	0.5171	0.0449	0.0199	0.02414
V75H	1	rs492602	19	49206417	A	G	0.517	0.0395	0.0192	0.0393
V75H	2	rs492602	19	49206417	A	G	0.5172	0.0182	0.0163	0.2661
V75H	3	rs492602	19	49206417	A	G	0.5175	0.0074	0.017	0.6629
V75H	4	rs492602	19	49206417	A	G	0.5171	0.0406	0.018	0.02433
V75H	5	rs492602	19	49206417	A	G	0.5174	0.012	0.0159	0.4503
V75L	0	rs492602	19	49206417	A	G	0.5184	0.031	0.0166	0.06142
V75L	1	rs492602	19	49206417	A	G	0.5184	0.0288	0.0158	0.06868
V75L	2	rs492602	19	49206417	A	G	0.5184	0.0113	0.0134	0.4018
V75L	3	rs492602	19	49206417	A	G	0.5188	0.0009	0.014	0.9491
V75L	4	rs492602	19	49206417	A	G	0.5185	0.0324	0.0148	0.02885
V75L	5	rs492602	19	49206417	A	G	0.5186	0.009	0.0132	0.4937
V65H	0	rs492602	19	49206417	A	G	0.5171	0.0459	0.0199	0.02135
V65H	1	rs492602	19	49206417	A	G	0.517	0.0406	0.0192	0.03438
V65H	2	rs492602	19	49206417	A	G	0.5172	0.0189	0.0163	0.2465
V65H	3	rs492602	19	49206417	A	G	0.5176	0.006	0.0168	0.7201
V65H	4	rs492602	19	49206417	A	G	0.5171	0.0421	0.0183	0.02131
V65H	5	rs492602	19	49206417	A	G	0.5174	0.0105	0.0158	0.5072
V65L	0	rs492602	19	49206417	A	G	0.5184	0.0328	0.0166	0.04796
V65L	1	rs492602	19	49206417	A	G	0.5184	0.0306	0.0159	0.05408
V65L	2	rs492602	19	49206417	A	G	0.5184	0.0125	0.0135	0.3532
V65L	3	rs492602	19	49206417	A	G	0.5188	0.0001	0.0139	0.9965
V65L	4	rs492602	19	49206417	A	G	0.5185	0.0343	0.0151	0.0228
V65L	5	rs492602	19	49206417	A	G	0.5186	0.0076	0.0132	0.563
VSUM	0	rs492602	19	49206417	A	G	0.5171	-	-	0.0265074
VSUM	1	rs492602	19	49206417	A	G	0.5171	-	-	0.0365177
VSUM	2	rs492602	19	49206417	A	G	0.5171	-	-	0.284924
VSUM	3	rs492602	19	49206417	A	G	0.5171	-	-	0.819356
VSUM	4	rs492602	19	49206417	A	G	0.5171	-	-	0.017222
VSUM	5	rs492602	19	49206417	A	G	0.5171	-	-	0.479126
V75H	0	rs1704773	19	49209566	A	G	0.4971	0.0525	0.0201	0.008931
V75H	1	rs1704773	19	49209566	A	G	0.497	0.048	0.0193	0.01304
V75H	2	rs1704773	19	49209566	A	G	0.498	0.024	0.0165	0.1468
V75H	3	rs1704773	19	49209566	A	G	0.4978	0.0108	0.0172	0.5277
V75H	4	rs1704773	19	49209566	A	G	0.497	0.0508	0.0182	0.005237
V75H	5	rs1704773	19	49209566	A	G	0.498	0.0169	0.016	0.2912
V75L	0	rs1704773	19	49209566	A	G	0.4985	0.0329	0.0167	0.04849
V75L	1	rs1704773	19	49209566	A	G	0.4985	0.031	0.0159	0.05165
V75L	2	rs1704773	19	49209566	A	G	0.499	0.0128	0.0136	0.3441
V75L	3	rs1704773	19	49209566	A	G	0.499	-0.0001	0.0141	0.9932
V75L	4	rs1704773	19	49209566	A	G	0.4986	0.0365	0.0149	0.01444
V75L	5	rs1704773	19	49209566	A	G	0.4991	0.01	0.0133	0.4508
V65H	0	rs1704773	19	49209566	A	G	0.4971	0.0538	0.0201	0.007443
V65H	1	rs1704773	19	49209566	A	G	0.4971	0.0493	0.0194	0.01094
V65H	2	rs1704773	19	49209566	A	G	0.4981	0.0248	0.0165	0.132
V65H	3	rs1704773	19	49209566	A	G	0.4979	0.0095	0.0169	0.5732
V65H	4	rs1704773	19	49209566	A	G	0.4971	0.0525	0.0185	0.004411
V65H	5	rs1704773	19	49209566	A	G	0.4981	0.0154	0.016	0.334
V65L	0	rs1704773	19	49209566	A	G	0.4985	0.0347	0.0167	0.0381
V65L	1	rs1704773	19	49209566	A	G	0.4985	0.0328	0.016	0.04052
V65L	2	rs1704773	19	49209566	A	G	0.499	0.014	0.0136	0.301
V65L	3	rs1704773	19	49209566	A	G	0.4991	-0.0011	0.014	0.939
V65L	4	rs1704773	19	49209566	A	G	0.4986	0.0384	0.0152	0.01149
V65L	5	rs1704773	19	49209566	A	G	0.4992	0.0083	0.0133	0.5316
VSUM	0	rs1704773	19	49209566	A	G	0.4971	-	-	0.0137308
VSUM	1	rs1704773	19	49209566	A	G	0.4971	-	-	0.0171304
VSUM	2	rs1704773	19	49209566	A	G	0.4971	-	-	0.192676
VSUM	3	rs1704773	19	49209566	A	G	0.4971	-	-	0.770335
VSUM	4	rs1704773	19	49209566	A	G	0.4971	-	-	0.0050868
VSUM	5	rs1704773	19	49209566	A	G	0.4971	-	-	0.369456
V75H	0	rs1231281	19	49239200	A	G	0.4712	-0.0333	0.0209	0.1109
V75H	1	rs1231281	19	49239200	A	G	0.4711	-0.0294	0.0201	0.1437
V75H	2	rs1231281	19	49239200	A	G	0.4693	-0.0108	0.0172	0.5293
V75H	3	rs1231281	19	49239200	A	G	0.4698	0.0017	0.0178	0.9248
V75H	4	rs1231281	19	49239200	A	G	0.4711	-0.0267	0.0189	0.1593
V75H	5	rs1231281	19	49239200	A	G	0.4694	-0.0006	0.0167	0.9702
V75L	0	rs1231281	19	49239200	A	G	0.4747	-0.0233	0.0172	0.176
V75L	1	rs1231281	19	49239200	A	G	0.4746	-0.0212	0.0164	0.1966
V75L	2	rs1231281	19	49239200	A	G	0.4733	-0.0062	0.014	0.6579
V75L	3	rs1231281	19	49239200	A	G	0.4736	0.0064	0.0146	0.6601
V75L	4	rs1231281	19	49239200	A	G	0.4746	-0.0233	0.0154	0.131
V75L	5	rs1231281	19	49239200	A	G	0.4732	-0.0014	0.0137	0.9163
V65H	0	rs1231281	19	49239200	A	G	0.4711	-0.0341	0.0209	0.1025
V65H	1	rs1231281	19	49239200	A	G	0.471	-0.0301	0.0202	0.1357
V65H	2	rs1231281	19	49239200	A	G	0.4691	-0.0104	0.0172	0.5455
V65H	3	rs1231281	19	49239200	A	G	0.4697	0.0039	0.0176	0.8231
V65H	4	rs1231281	19	49239200	A	G	0.4709	-0.028	0.0192	0.1443
V65H	5	rs1231281	19	49239200	A	G	0.4692	0.0015	0.0166	0.928
[truncated: 162 more rows]

## Sheet: Table S6
Table S6. Lookup results of 195 breast cancer SNPs in GWAS of V
Phenotype	Model	RSID	Chr	Pos	EA	OA	EAF	Beta	SE	P value
V75H	0	rs616488	1	10566215	A	G	0.6665	-0.0186	0.021	0.3781
V75H	1	rs616488	1	10566215	A	G	0.6666	-0.0187	0.0203	0.3554
V75H	2	rs616488	1	10566215	A	G	0.6667	-0.0204	0.0172	0.2357
V75H	3	rs616488	1	10566215	A	G	0.6666	-0.028	0.0179	0.118
V75H	4	rs616488	1	10566215	A	G	0.6666	-0.0043	0.0191	0.822
V75H	5	rs616488	1	10566215	A	G	0.6667	-0.0146	0.0167	0.3814
V75L	0	rs616488	1	10566215	A	G	0.6648	0.0016	0.0174	0.9259
V75L	1	rs616488	1	10566215	A	G	0.6648	-0.0045	0.0166	0.7874
V75L	2	rs616488	1	10566215	A	G	0.6647	-0.0071	0.0141	0.6166
V75L	3	rs616488	1	10566215	A	G	0.6646	-0.0145	0.0147	0.3252
V75L	4	rs616488	1	10566215	A	G	0.6646	0.0046	0.0156	0.7672
V75L	5	rs616488	1	10566215	A	G	0.6647	-0.0057	0.0138	0.6775
V65H	0	rs616488	1	10566215	A	G	0.6666	-0.0109	0.0211	0.6056
V65H	1	rs616488	1	10566215	A	G	0.6666	-0.0111	0.0203	0.5857
V65H	2	rs616488	1	10566215	A	G	0.6667	-0.0131	0.0171	0.4461
V65H	3	rs616488	1	10566215	A	G	0.6667	-0.0213	0.0176	0.2285
V65H	4	rs616488	1	10566215	A	G	0.6666	0.0019	0.0193	0.9206
V65H	5	rs616488	1	10566215	A	G	0.6667	-0.0097	0.0166	0.5607
V65L	0	rs616488	1	10566215	A	G	0.6648	0.0005	0.0174	0.9758
V65L	1	rs616488	1	10566215	A	G	0.6648	-0.0052	0.0167	0.7562
V65L	2	rs616488	1	10566215	A	G	0.6648	-0.0075	0.0141	0.597
V65L	3	rs616488	1	10566215	A	G	0.6647	-0.0153	0.0146	0.2925
V65L	4	rs616488	1	10566215	A	G	0.6647	0.0032	0.0159	0.8425
V65L	5	rs616488	1	10566215	A	G	0.6647	-0.0076	0.0138	0.5799
VSUM	0	rs616488	1	10566215	A	G	0.6666	-	-	0.735164
VSUM	1	rs616488	1	10566215	A	G	0.6666	-	-	0.588209
VSUM	2	rs616488	1	10566215	A	G	0.6666	-	-	0.429683
VSUM	3	rs616488	1	10566215	A	G	0.6666	-	-	0.20366
VSUM	4	rs616488	1	10566215	A	G	0.6666	-	-	0.922254
VSUM	5	rs616488	1	10566215	A	G	0.6666	-	-	0.521896
V75H	0	rs2992756	1	18807339	T	C	0.4924	0.0143	0.0203	0.4811
V75H	1	rs2992756	1	18807339	T	C	0.4922	0.0129	0.0196	0.5104
V75H	2	rs2992756	1	18807339	T	C	0.4899	0.0107	0.0168	0.5234
V75H	3	rs2992756	1	18807339	T	C	0.4912	0.0175	0.0173	0.3134
V75H	4	rs2992756	1	18807339	T	C	0.4921	0.0011	0.0185	0.9521
V75H	5	rs2992756	1	18807339	T	C	0.4903	0.0071	0.0162	0.6608
V75L	0	rs2992756	1	18807339	T	C	0.4952	-0.0057	0.0167	0.7313
V75L	1	rs2992756	1	18807339	T	C	0.4952	-0.0028	0.0159	0.8625
V75L	2	rs2992756	1	18807339	T	C	0.4935	-0.0093	0.0136	0.4945
V75L	3	rs2992756	1	18807339	T	C	0.4946	0.0012	0.0142	0.93
V75L	4	rs2992756	1	18807339	T	C	0.4951	-0.0111	0.015	0.4592
V75L	5	rs2992756	1	18807339	T	C	0.4937	-0.0062	0.0133	0.6407
V65H	0	rs2992756	1	18807339	T	C	0.4923	0.0107	0.0203	0.5982
V65H	1	rs2992756	1	18807339	T	C	0.4921	0.0091	0.0196	0.6443
V65H	2	rs2992756	1	18807339	T	C	0.4897	0.0064	0.0167	0.7028
V65H	3	rs2992756	1	18807339	T	C	0.4911	0.0132	0.0171	0.4392
V65H	4	rs2992756	1	18807339	T	C	0.4919	-0.0011	0.0187	0.9513
V65H	5	rs2992756	1	18807339	T	C	0.4902	0.0044	0.0162	0.787
V65L	0	rs2992756	1	18807339	T	C	0.4951	-0.0052	0.0167	0.7557
V65L	1	rs2992756	1	18807339	T	C	0.4951	-0.0026	0.016	0.8732
V65L	2	rs2992756	1	18807339	T	C	0.4933	-0.0097	0.0136	0.4778
V65L	3	rs2992756	1	18807339	T	C	0.4944	0.001	0.014	0.9428
V65L	4	rs2992756	1	18807339	T	C	0.4949	-0.0097	0.0152	0.5243
V65L	5	rs2992756	1	18807339	T	C	0.4935	-0.0054	0.0133	0.685
VSUM	0	rs2992756	1	18807339	T	C	0.4923	-	-	0.878576
VSUM	1	rs2992756	1	18807339	T	C	0.4923	-	-	0.836025
VSUM	2	rs2992756	1	18807339	T	C	0.4923	-	-	0.920634
VSUM	3	rs2992756	1	18807339	T	C	0.4923	-	-	0.608175
VSUM	4	rs2992756	1	18807339	T	C	0.4923	-	-	0.715937
VSUM	5	rs2992756	1	18807339	T	C	0.4923	-	-	0.965773
V75H	0	rs4233486	1	41380440	T	C	0.6501	-0.0079	0.022	0.718
V75H	1	rs4233486	1	41380440	T	C	0.6501	-0.0174	0.0212	0.4122
V75H	2	rs4233486	1	41380440	T	C	0.6514	-0.0223	0.0182	0.2191
V75H	3	rs4233486	1	41380440	T	C	0.6506	-0.0299	0.0188	0.1116
V75H	4	rs4233486	1	41380440	T	C	0.6501	-0.0166	0.02	0.4067
V75H	5	rs4233486	1	41380440	T	C	0.6512	-0.0306	0.0176	0.0822
V75L	0	rs4233486	1	41380440	T	C	0.65	-0.0183	0.0181	0.3124
V75L	1	rs4233486	1	41380440	T	C	0.6499	-0.0229	0.0173	0.1844
V75L	2	rs4233486	1	41380440	T	C	0.6508	-0.027	0.0148	0.06741
V75L	3	rs4233486	1	41380440	T	C	0.6502	-0.0329	0.0153	0.03208
V75L	4	rs4233486	1	41380440	T	C	0.65	-0.0172	0.0162	0.2894
V75L	5	rs4233486	1	41380440	T	C	0.6507	-0.0287	0.0144	0.04714
V65H	0	rs4233486	1	41380440	T	C	0.6501	-0.0111	0.022	0.6133
V65H	1	rs4233486	1	41380440	T	C	0.6501	-0.0198	0.0212	0.3515
V65H	2	rs4233486	1	41380440	T	C	0.6515	-0.024	0.0181	0.1858
V65H	3	rs4233486	1	41380440	T	C	0.6507	-0.033	0.0185	0.07497
V65H	4	rs4233486	1	41380440	T	C	0.6501	-0.0196	0.0202	0.3317
V65H	5	rs4233486	1	41380440	T	C	0.6513	-0.0338	0.0176	0.05394
V65L	0	rs4233486	1	41380440	T	C	0.65	-0.0181	0.0181	0.3173
V65L	1	rs4233486	1	41380440	T	C	0.6499	-0.0224	0.0173	0.1966
V65L	2	rs4233486	1	41380440	T	C	0.6508	-0.0264	0.0148	0.07458
V65L	3	rs4233486	1	41380440	T	C	0.6503	-0.0332	0.0152	0.02868
V65L	4	rs4233486	1	41380440	T	C	0.65	-0.0181	0.0165	0.2714
V65L	5	rs4233486	1	41380440	T	C	0.6508	-0.0303	0.0145	0.0363
VSUM	0	rs4233486	1	41380440	T	C	0.6501	-	-	0.448012
VSUM	1	rs4233486	1	41380440	T	C	0.6501	-	-	0.248182
VSUM	2	rs4233486	1	41380440	T	C	0.6501	-	-	0.103493
VSUM	3	rs4233486	1	41380440	T	C	0.6501	-	-	0.0415719
VSUM	4	rs4233486	1	41380440	T	C	0.6501	-	-	0.295639
VSUM	5	rs4233486	1	41380440	T	C	0.6501	-	-	0.040679
V75H	0	rs79724016	1	42137311	T	G	0.9663	0.1046	0.0568	0.06562
V75H	1	rs79724016	1	42137311	T	G	0.9663	0.112	0.0547	0.04044
V75H	2	rs79724016	1	42137311	T	G	0.9655	0.0741	0.046	0.1076
V75H	3	rs79724016	1	42137311	T	G	0.966	0.059	0.0482	0.2204
V75H	4	rs79724016	1	42137311	T	G	0.9662	0.0962	0.0514	0.0613
V75H	5	rs79724016	1	42137311	T	G	0.9656	0.0556	0.0447	0.2133
V75L	0	rs79724016	1	42137311	T	G	0.9657	0.0574	0.0463	0.2149
V75L	1	rs79724016	1	42137311	T	G	0.9657	0.0713	0.0441	0.106
V75L	2	rs79724016	1	42137311	T	G	0.9651	0.0536	0.0372	0.1502
V75L	3	rs79724016	1	42137311	T	G	0.9654	0.0538	0.0391	0.1684
V75L	4	rs79724016	1	42137311	T	G	0.9656	0.0612	0.0413	0.1388
V75L	5	rs79724016	1	42137311	T	G	0.9652	0.0468	0.0365	0.1995
V65H	0	rs79724016	1	42137311	T	G	0.9663	0.0981	0.0568	0.08445
V65H	1	rs79724016	1	42137311	T	G	0.9663	0.1055	0.0548	0.05412
V65H	2	rs79724016	1	42137311	T	G	0.9654	0.0691	0.0458	0.1316
V65H	3	rs79724016	1	42137311	T	G	0.966	0.0491	0.0475	0.3007
V65H	4	rs79724016	1	42137311	T	G	0.9662	0.0919	0.0521	0.07803
V65H	5	rs79724016	1	42137311	T	G	0.9656	0.0477	0.0445	0.2835
V65L	0	rs79724016	1	42137311	T	G	0.9657	0.0459	0.0463	0.3214
V65L	1	rs79724016	1	42137311	T	G	0.9657	0.0592	0.0443	0.1814
V65L	2	rs79724016	1	42137311	T	G	0.9651	0.0432	0.0373	0.2457
V65L	3	rs79724016	1	42137311	T	G	0.9654	0.041	0.0386	0.2888
V65L	4	rs79724016	1	42137311	T	G	0.9656	0.0506	0.042	0.2285
V65L	5	rs79724016	1	42137311	T	G	0.9652	0.0363	0.0365	0.32
VSUM	0	rs79724016	1	42137311	T	G	0.9663	-	-	0.125827
VSUM	1	rs79724016	1	42137311	T	G	0.9663	-	-	0.0674273
VSUM	2	rs79724016	1	42137311	T	G	0.9663	-	-	0.130621
VSUM	3	rs79724016	1	42137311	T	G	0.9663	-	-	0.21448
VSUM	4	rs79724016	1	42137311	T	G	0.9663	-	-	0.0949024
VSUM	5	rs79724016	1	42137311	T	G	0.9663	-	-	0.224685
V75H	0	rs1707302	1	46600917	A	G	0.3303	-0.0005	0.0213	0.98
V75H	1	rs1707302	1	46600917	A	G	0.3303	-0.0061	0.0205	0.7668
V75H	2	rs1707302	1	46600917	A	G	0.3299	0.0049	0.0175	0.7787
V75H	3	rs1707302	1	46600917	A	G	0.3296	0.0046	0.0182	0.8007
V75H	4	rs1707302	1	46600917	A	G	0.3305	-0.0102	0.0193	0.5991
V75H	5	rs1707302	1	46600917	A	G	0.3299	0.0025	0.017	0.8846
V75L	0	rs1707302	1	46600917	A	G	0.332	0.0004	0.0178	0.9809
V75L	1	rs1707302	1	46600917	A	G	0.3321	0.0039	0.0169	0.8183
V75L	2	rs1707302	1	46600917	A	G	0.3317	0.0045	0.0144	0.7546
V75L	3	rs1707302	1	46600917	A	G	0.3316	0.008	0.015	0.5944
V75L	4	rs1707302	1	46600917	A	G	0.332	-0.0044	0.0159	0.78
V75L	5	rs1707302	1	46600917	A	G	0.3315	0.0014	0.0141	0.9192
V65H	0	rs1707302	1	46600917	A	G	0.3303	-0.001	0.0213	0.9611
V65H	1	rs1707302	1	46600917	A	G	0.3303	-0.0068	0.0206	0.7428
V65H	2	rs1707302	1	46600917	A	G	0.3298	0.0054	0.0174	0.7573
V65H	3	rs1707302	1	46600917	A	G	0.3296	0.0051	0.0179	0.7763
V65H	4	rs1707302	1	46600917	A	G	0.3303	-0.0112	0.0196	0.5679
V65H	5	rs1707302	1	46600917	A	G	0.3297	0.0032	0.0169	0.8487
V65L	0	rs1707302	1	46600917	A	G	0.332	0.0027	0.0178	0.881
V65L	1	rs1707302	1	46600917	A	G	0.3321	0.0053	0.017	0.7545
V65L	2	rs1707302	1	46600917	A	G	0.3316	0.0063	0.0144	0.6617
V65L	3	rs1707302	1	46600917	A	G	0.3315	0.0096	0.0149	0.5199
V65L	4	rs1707302	1	46600917	A	G	0.3319	-0.0027	0.0162	0.8683
V65L	5	rs1707302	1	46600917	A	G	0.3314	0.0039	0.0141	0.7815
VSUM	0	rs1707302	1	46600917	A	G	0.3303	-	-	0.978157
VSUM	1	rs1707302	1	46600917	A	G	0.3303	-	-	0.982067
VSUM	2	rs1707302	1	46600917	A	G	0.3303	-	-	0.723111
VSUM	3	rs1707302	1	46600917	A	G	0.3303	-	-	0.650238
VSUM	4	rs1707302	1	46600917	A	G	0.3303	-	-	0.683499
VSUM	5	rs1707302	1	46600917	A	G	0.3303	-	-	0.850628
V75H	0	rs140850326	1	50846032	CAAAGGGCAAGATCTCCTTTTT	C	0.5196	0.052	0.0198	0.008546
V75H	1	rs140850326	1	50846032	CAAAGGGCAAGATCTCCTTTTT	C	0.5195	0.0414	0.019	0.02962
V75H	2	rs140850326	1	50846032	CAAAGGGCAAGATCTCCTTTTT	C	0.5183	0.0143	0.0162	0.3763
V75H	3	rs140850326	1	50846032	CAAAGGGCAAGATCTCCTTTTT	C	0.5187	0.0195	0.0168	0.2459
V75H	4	rs140850326	1	50846032	CAAAGGGCAAGATCTCCTTTTT	C	0.5196	0.037	0.0179	0.03879
V75H	5	rs140850326	1	50846032	CAAAGGGCAAGATCTCCTTTTT	C	0.5184	0.0101	0.0157	0.5207
V75L	0	rs140850326	1	50846032	CAAAGGGCAAGATCTCCTTTTT	C	0.5215	0.0367	0.0165	0.02599
V75L	1	rs140850326	1	50846032	CAAAGGGCAAGATCTCCTTTTT	C	0.5215	0.0342	0.0157	0.0295
V75L	2	rs140850326	1	50846032	CAAAGGGCAAGATCTCCTTTTT	C	0.5206	0.0048	0.0133	0.716
V75L	3	rs140850326	1	50846032	CAAAGGGCAAGATCTCCTTTTT	C	0.521	0.0104	0.0139	0.4551
V75L	4	rs140850326	1	50846032	CAAAGGGCAAGATCTCCTTTTT	C	0.5215	0.0306	0.0147	0.03758
V75L	5	rs140850326	1	50846032	CAAAGGGCAAGATCTCCTTTTT	C	0.5206	0.0061	0.013	0.6422
V65H	0	rs140850326	1	50846032	CAAAGGGCAAGATCTCCTTTTT	C	0.5196	0.0495	0.0198	0.01232
V65H	1	rs140850326	1	50846032	CAAAGGGCAAGATCTCCTTTTT	C	0.5195	0.0391	0.0191	0.04047
V65H	2	rs140850326	1	50846032	CAAAGGGCAAGATCTCCTTTTT	C	0.5181	0.0115	0.0161	0.4742
V65H	3	rs140850326	1	50846032	CAAAGGGCAAGATCTCCTTTTT	C	0.5186	0.0155	0.0166	0.3502
V65H	4	rs140850326	1	50846032	CAAAGGGCAAGATCTCCTTTTT	C	0.5194	0.0355	0.0181	0.05067
V65H	5	rs140850326	1	50846032	CAAAGGGCAAGATCTCCTTTTT	C	0.5182	0.0064	0.0157	0.6839
V65L	0	rs140850326	1	50846032	CAAAGGGCAAGATCTCCTTTTT	C	0.5215	0.0338	0.0165	0.04047
V65L	1	rs140850326	1	50846032	CAAAGGGCAAGATCTCCTTTTT	C	0.5214	0.0312	0.0158	0.04813
V65L	2	rs140850326	1	50846032	CAAAGGGCAAGATCTCCTTTTT	C	0.5205	0.0012	0.0133	0.9279
V65L	3	rs140850326	1	50846032	CAAAGGGCAAGATCTCCTTTTT	C	0.5209	0.0054	0.0138	0.693
V65L	4	rs140850326	1	50846032	CAAAGGGCAAGATCTCCTTTTT	C	0.5214	0.0283	0.015	0.05883
V65L	5	rs140850326	1	50846032	CAAAGGGCAAGATCTCCTTTTT	C	0.5205	0.0013	0.013	0.9194
VSUM	0	rs140850326	1	50846032	CAAAGGGCAAGATCTCCTTTTT	C	0.5196	-	-	0.0131113
VSUM	1	rs140850326	1	50846032	CAAAGGGCAAGATCTCCTTTTT	C	0.5196	-	-	0.0269282
VSUM	2	rs140850326	1	50846032	CAAAGGGCAAGATCTCCTTTTT	C	0.5196	-	-	0.588232
VSUM	3	rs140850326	1	50846032	CAAAGGGCAAGATCTCCTTTTT	C	0.5196	-	-	0.392615
VSUM	4	rs140850326	1	50846032	CAAAGGGCAAGATCTCCTTTTT	C	0.5196	-	-	0.0346483
VSUM	5	rs140850326	1	50846032	CAAAGGGCAAGATCTCCTTTTT	C	0.5196	-	-	0.668399
V75H	0	rs17426269	1	88156923	A	G	0.1454	-0.0057	0.0286	0.842
V75H	1	rs17426269	1	88156923	A	G	0.1454	-0.0108	0.0275	0.6944
V75H	2	rs17426269	1	88156923	A	G	0.1457	-0.0106	0.0234	0.6507
V75H	3	rs17426269	1	88156923	A	G	0.1452	-0.0091	0.0243	0.7096
V75H	4	rs17426269	1	88156923	A	G	0.1452	-0.0108	0.026	0.6784
V75H	5	rs17426269	1	88156923	A	G	0.1455	-0.0083	0.0227	0.7137
V75L	0	rs17426269	1	88156923	A	G	0.1474	-0.01	0.0234	0.671
V75L	1	rs17426269	1	88156923	A	G	0.1474	-0.0147	0.0224	0.5098
V75L	2	rs17426269	1	88156923	A	G	0.1476	-0.0201	0.019	0.2893
V75L	3	rs17426269	1	88156923	A	G	0.1473	-0.0227	0.0198	0.2532
V75L	4	rs17426269	1	88156923	A	G	0.1474	-0.0191	0.021	0.3617
V75L	5	rs17426269	1	88156923	A	G	0.1474	-0.0218	0.0186	0.2409
V65H	0	rs17426269	1	88156923	A	G	0.1454	-0.0042	0.0286	0.8837
V65H	1	rs17426269	1	88156923	A	G	0.1454	-0.0095	0.0276	0.7314
V65H	2	rs17426269	1	88156923	A	G	0.1457	-0.0122	0.0233	0.5998
V65H	3	rs17426269	1	88156923	A	G	0.1452	-0.0098	0.024	0.6825
V65H	4	rs17426269	1	88156923	A	G	0.1452	-0.01	0.0263	0.7049
V65H	5	rs17426269	1	88156923	A	G	0.1455	-0.0099	0.0226	0.6599
V65L	0	rs17426269	1	88156923	A	G	0.1474	-0.0032	0.0235	0.8929
V65L	1	rs17426269	1	88156923	A	G	0.1474	-0.008	0.0225	0.7205
V65L	2	rs17426269	1	88156923	A	G	0.1476	-0.0154	0.019	0.4165
V65L	3	rs17426269	1	88156923	A	G	0.1473	-0.0182	0.0196	0.3537
V65L	4	rs17426269	1	88156923	A	G	0.1473	-0.0121	0.0213	0.5719
V65L	5	rs17426269	1	88156923	A	G	0.1474	-0.0177	0.0186	0.3394
VSUM	0	rs17426269	1	88156923	A	G	0.1454	-	-	0.810256
VSUM	1	rs17426269	1	88156923	A	G	0.1454	-	-	0.644249
VSUM	2	rs17426269	1	88156923	A	G	0.1454	-	-	0.452023
VSUM	3	rs17426269	1	88156923	A	G	0.1454	-	-	0.449971
VSUM	4	rs17426269	1	88156923	A	G	0.1454	-	-	0.54817
VSUM	5	rs17426269	1	88156923	A	G	0.1454	-	-	0.438969
V75H	0	rs5776993	1	110222901	CA	C	0.1232	-0.0085	0.0367	0.8167
V75H	1	rs5776993	1	110222901	CA	C	0.1232	0.001	0.0353	0.9783
V75H	2	rs5776993	1	110222901	CA	C	0.1234	0.0017	0.0303	0.9552
V75H	3	rs5776993	1	110222901	CA	C	0.1231	0.0024	0.0313	0.9392
V75H	4	rs5776993	1	110222901	CA	C	0.1232	0.0135	0.0333	0.6845
V75H	5	rs5776993	1	110222901	CA	C	0.1233	0.0156	0.0293	0.5943
V75L	0	rs5776993	1	110222901	CA	C	0.1233	-0.0063	0.0302	0.8341
V75L	1	rs5776993	1	110222901	CA	C	0.1233	0.003	0.0288	0.9158
V75L	2	rs5776993	1	110222901	CA	C	0.1234	-0.0005	0.0246	0.9848
V75L	3	rs5776993	1	110222901	CA	C	0.1232	0.0028	0.0256	0.9136
V75L	4	rs5776993	1	110222901	CA	C	0.1233	0.0167	0.027	0.537
V75L	5	rs5776993	1	110222901	CA	C	0.1234	0.0102	0.0241	0.673
V65H	0	rs5776993	1	110222901	CA	C	0.1232	-0.0025	0.0367	0.9466
V65H	1	rs5776993	1	110222901	CA	C	0.1232	0.007	0.0354	0.8433
V65H	2	rs5776993	1	110222901	CA	C	0.1234	0.0064	0.0302	0.833
V65H	3	rs5776993	1	110222901	CA	C	0.1231	0.008	0.0309	0.7963
V65H	4	rs5776993	1	110222901	CA	C	0.1232	0.0166	0.0337	0.622
V65H	5	rs5776993	1	110222901	CA	C	0.1233	0.0182	0.0292	0.5345
V65L	0	rs5776993	1	110222901	CA	C	0.1233	0.0045	0.0302	0.8807
V65L	1	rs5776993	1	110222901	CA	C	0.1232	0.0134	0.0289	0.6433
V65L	2	rs5776993	1	110222901	CA	C	0.1234	0.0091	0.0246	0.7119
V65L	3	rs5776993	1	110222901	CA	C	0.1233	0.013	0.0253	0.6074
V65L	4	rs5776993	1	110222901	CA	C	0.1233	0.025	0.0275	0.3632
V65L	5	rs5776993	1	110222901	CA	C	0.1234	0.0178	0.0241	0.4592
VSUM	0	rs5776993	1	110222901	CA	C	0.1232	-	-	0.924442
VSUM	1	rs5776993	1	110222901	CA	C	0.1232	-	-	0.833952
VSUM	2	rs5776993	1	110222901	CA	C	0.1232	-	-	0.870313
VSUM	3	rs5776993	1	110222901	CA	C	0.1232	-	-	0.799919
VSUM	4	rs5776993	1	110222901	CA	C	0.1232	-	-	0.521679
VSUM	5	rs5776993	1	110222901	CA	C	0.1232	-	-	0.540066
V75H	0	rs11552449	1	114448389	T	C	0.1733	-0.0166	0.0264	0.5297
V75H	1	rs11552449	1	114448389	T	C	0.1733	-0.018	0.0254	0.4792
V75H	2	rs11552449	1	114448389	T	C	0.1737	-0.0135	0.0216	0.5304
V75H	3	rs11552449	1	114448389	T	C	0.1738	-0.0132	0.0224	0.5551
V75H	4	rs11552449	1	114448389	T	C	0.1733	-0.021	0.024	0.3821
V75H	5	rs11552449	1	114448389	T	C	0.1737	-0.0095	0.0209	0.6491
V75L	0	rs11552449	1	114448389	T	C	0.1694	-0.0187	0.0223	0.4021
V75L	1	rs11552449	1	114448389	T	C	0.1694	-0.0134	0.0212	0.528
V75L	2	rs11552449	1	114448389	T	C	0.17	-0.0138	0.018	0.4446
V75L	3	rs11552449	1	114448389	T	C	0.17	-0.0152	0.0188	0.4179
V75L	4	rs11552449	1	114448389	T	C	0.1694	-0.0121	0.0199	0.5427
V75L	5	rs11552449	1	114448389	T	C	0.1701	-0.0096	0.0176	0.5871
V65H	0	rs11552449	1	114448389	T	C	0.1733	-0.0143	0.0264	0.5886
V65H	1	rs11552449	1	114448389	T	C	0.1734	-0.0154	0.0255	0.5451
V65H	2	rs11552449	1	114448389	T	C	0.1738	-0.011	0.0215	0.6082
V65H	3	rs11552449	1	114448389	T	C	0.1738	-0.011	0.0221	0.6206
V65H	4	rs11552449	1	114448389	T	C	0.1734	-0.0183	0.0243	0.4508
V65H	5	rs11552449	1	114448389	T	C	0.1738	-0.0067	0.0209	0.7474
V65L	0	rs11552449	1	114448389	T	C	0.1694	-0.0167	0.0223	0.4547
V65L	1	rs11552449	1	114448389	T	C	0.1695	-0.0119	0.0213	0.5766
V65L	2	rs11552449	1	114448389	T	C	0.17	-0.0121	0.018	0.5027
V65L	3	rs11552449	1	114448389	T	C	0.17	-0.0142	0.0186	0.4457
V65L	4	rs11552449	1	114448389	T	C	0.1695	-0.0108	0.0203	0.5925
V65L	5	rs11552449	1	114448389	T	C	0.1702	-0.0086	0.0176	0.626
VSUM	0	rs11552449	1	114448389	T	C	0.1733	-	-	0.466669
VSUM	1	rs11552449	1	114448389	T	C	0.1733	-	-	0.508596
VSUM	2	rs11552449	1	114448389	T	C	0.1733	-	-	0.495993
VSUM	3	rs11552449	1	114448389	T	C	0.1733	-	-	0.482124
VSUM	4	rs11552449	1	114448389	T	C	0.1733	-	-	0.464627
VSUM	5	rs11552449	1	114448389	T	C	0.1733	-	-	0.632421
V75H	0	rs7529522	1	118230221	T	C	0.7641	-0.0417	0.024	0.0819
V75H	1	rs7529522	1	118230221	T	C	0.764	-0.0312	0.0231	0.1764
V75H	2	rs7529522	1	118230221	T	C	0.7639	-0.0493	0.0197	0.01222
V75H	3	rs7529522	1	118230221	T	C	0.7643	-0.0394	0.0204	0.05403
V75H	4	rs7529522	1	118230221	T	C	0.764	-0.0446	0.0218	0.04043
V75H	5	rs7529522	1	118230221	T	C	0.7641	-0.0516	0.0191	0.006766
V75L	0	rs7529522	1	118230221	T	C	0.7664	-0.0414	0.0197	0.0356
V75L	1	rs7529522	1	118230221	T	C	0.7664	-0.0319	0.0188	0.08906
V75L	2	rs7529522	1	118230221	T	C	0.7662	-0.041	0.016	0.01028
V75L	3	rs7529522	1	118230221	T	C	0.7665	-0.0351	0.0167	0.03542
V75L	4	rs7529522	1	118230221	T	C	0.7665	-0.0369	0.0176	0.03621
V75L	5	rs7529522	1	118230221	T	C	0.7664	-0.042	0.0156	0.007168
V65H	0	rs7529522	1	118230221	T	C	0.7641	-0.0389	0.024	0.1049
V65H	1	rs7529522	1	118230221	T	C	0.764	-0.0288	0.0232	0.2131
V65H	2	rs7529522	1	118230221	T	C	0.7639	-0.0476	0.0196	0.01535
V65H	3	rs7529522	1	118230221	T	C	0.7643	-0.0376	0.0202	0.06218
V65H	4	rs7529522	1	118230221	T	C	0.7641	-0.0411	0.022	0.06216
V65H	5	rs7529522	1	118230221	T	C	0.7641	-0.0486	0.019	0.01049
V65L	0	rs7529522	1	118230221	T	C	0.7664	-0.0376	0.0197	0.05645
V65L	1	rs7529522	1	118230221	T	C	0.7663	-0.0283	0.0189	0.1345
V65L	2	rs7529522	1	118230221	T	C	0.7661	-0.0381	0.016	0.01716
V65L	3	rs7529522	1	118230221	T	C	0.7665	-0.0318	0.0165	0.05406
V65L	4	rs7529522	1	118230221	T	C	0.7665	-0.0332	0.0179	0.06411
V65L	5	rs7529522	1	118230221	T	C	0.7663	-0.0382	0.0156	0.01454
VSUM	0	rs7529522	1	118230221	T	C	0.7641	-	-	0.0517979
VSUM	1	rs7529522	1	118230221	T	C	0.7641	-	-	0.126541
VSUM	2	rs7529522	1	118230221	T	C	0.7641	-	-	0.00904616
VSUM	3	rs7529522	1	118230221	T	C	0.7641	-	-	0.0386708
VSUM	4	rs7529522	1	118230221	T	C	0.7641	-	-	0.0377308
VSUM	5	rs7529522	1	118230221	T	C	0.7641	-	-	0.00596507
V75H	0	rs11249433	1	121280613	A	G	0.587	-0.0126	0.0204	0.5366
V75H	1	rs11249433	1	121280613	A	G	0.5871	-0.0115	0.0196	0.5565
V75H	2	rs11249433	1	121280613	A	G	0.5879	0.0109	0.0167	0.5128
V75H	3	rs11249433	1	121280613	A	G	0.5874	0.0003	0.0174	0.9876
V75H	4	rs11249433	1	121280613	A	G	0.5871	-0.0022	0.0185	0.905
V75H	5	rs11249433	1	121280613	A	G	0.5877	0.0104	0.0162	0.5199
V75L	0	rs11249433	1	121280613	A	G	0.587	-0.0159	0.0169	0.3455
V75L	1	rs11249433	1	121280613	A	G	0.587	-0.0119	0.0161	0.4587
V75L	2	rs11249433	1	121280613	A	G	0.5876	0.0065	0.0137	0.6368
V75L	3	rs11249433	1	121280613	A	G	0.5872	-0.0023	0.0143	0.8744
V75L	4	rs11249433	1	121280613	A	G	0.5871	-0.0083	0.0151	0.5821
V75L	5	rs11249433	1	121280613	A	G	0.5875	0.0046	0.0134	0.7309
V65H	0	rs11249433	1	121280613	A	G	0.587	-0.0092	0.0204	0.652
V65H	1	rs11249433	1	121280613	A	G	0.5872	-0.0082	0.0197	0.6766
V65H	2	rs11249433	1	121280613	A	G	0.588	0.0159	0.0166	0.3406
V65H	3	rs11249433	1	121280613	A	G	0.5874	0.0044	0.0171	0.7968
V65H	4	rs11249433	1	121280613	A	G	0.5872	0.0013	0.0188	0.9443
V65H	5	rs11249433	1	121280613	A	G	0.5878	0.0148	0.0161	0.358
V65L	0	rs11249433	1	121280613	A	G	0.587	-0.0155	0.0169	0.3589
V65L	1	rs11249433	1	121280613	A	G	0.5871	-0.012	0.0162	0.46
V65L	2	rs11249433	1	121280613	A	G	0.5876	0.0077	0.0137	0.5734
V65L	3	rs11249433	1	121280613	A	G	0.5873	-0.0015	0.0141	0.9153
V65L	4	rs11249433	1	121280613	A	G	0.5871	-0.0079	0.0154	0.6086
V65L	5	rs11249433	1	121280613	A	G	0.5875	0.0061	0.0134	0.6471
VSUM	0	rs11249433	1	121280613	A	G	0.587	-	-	0.439854
VSUM	1	rs11249433	1	121280613	A	G	0.587	-	-	0.512073
VSUM	2	rs11249433	1	121280613	A	G	0.587	-	-	0.484109
VSUM	3	rs11249433	1	121280613	A	G	0.587	-	-	0.998454
VSUM	4	rs11249433	1	121280613	A	G	0.587	-	-	0.768861
VSUM	5	rs11249433	1	121280613	A	G	0.587	-	-	0.532713
V75H	0	rs12405132	1	145644984	T	C	0.359	-0.0218	0.021	0.2987
V75H	1	rs12405132	1	145644984	T	C	0.359	-0.0213	0.0202	0.2926
V75H	2	rs12405132	1	145644984	T	C	0.3598	-0.0074	0.0172	0.6684
V75H	3	rs12405132	1	145644984	T	C	0.3596	-0.0179	0.0179	0.318
V75H	4	rs12405132	1	145644984	T	C	0.3587	-0.0127	0.019	0.5057
V75H	5	rs12405132	1	145644984	T	C	0.3596	-0.0079	0.0167	0.6366
V75L	0	rs12405132	1	145644984	T	C	0.3668	-0.0204	0.0172	0.237
V75L	1	rs12405132	1	145644984	T	C	0.3668	-0.0196	0.0165	0.2324
V75L	2	rs12405132	1	145644984	T	C	0.3666	-0.0131	0.014	0.3506
V75L	3	rs12405132	1	145644984	T	C	0.3667	-0.0181	0.0146	0.2152
V75L	4	rs12405132	1	145644984	T	C	0.3668	-0.0128	0.0154	0.4084
V75L	5	rs12405132	1	145644984	T	C	0.3666	-0.0111	0.0137	0.4164
V65H	0	rs12405132	1	145644984	T	C	0.359	-0.0212	0.021	0.3109
V65H	1	rs12405132	1	145644984	T	C	0.359	-0.0203	0.0203	0.3169
V65H	2	rs12405132	1	145644984	T	C	0.3599	-0.0051	0.0172	0.766
V65H	3	rs12405132	1	145644984	T	C	0.3597	-0.016	0.0177	0.3645
V65H	4	rs12405132	1	145644984	T	C	0.3588	-0.0121	0.0193	0.5308
V65H	5	rs12405132	1	145644984	T	C	0.3598	-0.0063	0.0166	0.704
V65L	0	rs12405132	1	145644984	T	C	0.3667	-0.0175	0.0173	0.3103
V65L	1	rs12405132	1	145644984	T	C	0.3667	-0.0163	0.0165	0.3248
V65L	2	rs12405132	1	145644984	T	C	0.3666	-0.0089	0.014	0.5239
V65L	3	rs12405132	1	145644984	T	C	0.3667	-0.0142	0.0144	0.3244
V65L	4	rs12405132	1	145644984	T	C	0.3667	-0.0096	0.0157	0.5429
V65L	5	rs12405132	1	145644984	T	C	0.3666	-0.0074	0.0137	0.5874
VSUM	0	rs12405132	1	145644984	T	C	0.359	-	-	0.262514
VSUM	1	rs12405132	1	145644984	T	C	0.359	-	-	0.263987
VSUM	2	rs12405132	1	145644984	T	C	0.359	-	-	0.543522
VSUM	3	rs12405132	1	145644984	T	C	0.359	-	-	0.274967
VSUM	4	rs12405132	1	145644984	T	C	0.359	-	-	0.469505
VSUM	5	rs12405132	1	145644984	T	C	0.359	-	-	0.560287
V75H	0	rs12048493	1	149927034	A	C	0.6081	-0.0033	0.0222	0.8806
V75H	1	rs12048493	1	149927034	A	C	0.6081	0.0106	0.0214	0.6197
V75H	2	rs12048493	1	149927034	A	C	0.6078	-0.0116	0.0182	0.5263
V75H	3	rs12048493	1	149927034	A	C	0.6076	-0.0116	0.0189	0.5392
V75H	4	rs12048493	1	149927034	A	C	0.6084	0.0247	0.0202	0.2209
V75H	5	rs12048493	1	149927034	A	C	0.6078	-0.0033	0.0177	0.8528
V75L	0	rs12048493	1	149927034	A	C	0.6102	-0.0022	0.0189	0.909
V75L	1	rs12048493	1	149927034	A	C	0.6102	0.0137	0.018	0.4456
V75L	2	rs12048493	1	149927034	A	C	0.6099	-0.016	0.0153	0.2944
V75L	3	rs12048493	1	149927034	A	C	0.6099	-0.0125	0.016	0.4347
V75L	4	rs12048493	1	149927034	A	C	0.6103	0.0195	0.0169	0.2499
V75L	5	rs12048493	1	149927034	A	C	0.6098	-0.01	0.015	0.5043
V65H	0	rs12048493	1	149927034	A	C	0.6081	-0.0007	0.0222	0.9739
V65H	1	rs12048493	1	149927034	A	C	0.6081	0.0127	0.0215	0.5544
V65H	2	rs12048493	1	149927034	A	C	0.6077	-0.0085	0.0181	0.6386
V65H	3	rs12048493	1	149927034	A	C	0.6075	-0.0106	0.0186	0.5676
V65H	4	rs12048493	1	149927034	A	C	0.6082	0.0255	0.0205	0.2119
V65H	5	rs12048493	1	149927034	A	C	0.6076	-0.0033	0.0176	0.8515
V65L	0	rs12048493	1	149927034	A	C	0.6102	0.0065	0.0189	0.7309
V65L	1	rs12048493	1	149927034	A	C	0.6102	0.0216	0.0181	0.2328
V65L	2	rs12048493	1	149927034	A	C	0.6099	-0.0083	0.0153	0.5879
V65L	3	rs12048493	1	149927034	A	C	0.6099	-0.0067	0.0158	0.6712
V65L	4	rs12048493	1	149927034	A	C	0.6102	0.0274	0.0172	0.1106
V65L	5	rs12048493	1	149927034	A	C	0.6097	-0.0046	0.015	0.7584
VSUM	0	rs12048493	1	149927034	A	C	0.6081	-	-	0.990032
VSUM	1	rs12048493	1	149927034	A	C	0.6081	-	-	0.422052
VSUM	2	rs12048493	1	149927034	A	C	0.6081	-	-	0.476187
VSUM	3	rs12048493	1	149927034	A	C	0.6081	-	-	0.527707
VSUM	4	rs12048493	1	149927034	A	C	0.6081	-	-	0.168438
VSUM	5	rs12048493	1	149927034	A	C	0.6081	-	-	0.721695
V75H	0	rs4971059	1	155148781	A	G	0.3606	-0.0146	0.021	0.4852
V75H	1	rs4971059	1	155148781	A	G	0.3606	-0.0168	0.0202	0.4041
V75H	2	rs4971059	1	155148781	A	G	0.3623	0.0035	0.0171	0.8364
V75H	3	rs4971059	1	155148781	A	G	0.3618	0.0112	0.0178	0.5295
V75H	4	rs4971059	1	155148781	A	G	0.3609	-0.0164	0.019	0.388
V75H	5	rs4971059	1	155148781	A	G	0.3623	0.0066	0.0166	0.6925
V75L	0	rs4971059	1	155148781	A	G	0.3572	0.0007	0.0174	0.9688
V75L	1	rs4971059	1	155148781	A	G	0.3571	-0.0062	0.0166	0.7096
V75L	2	rs4971059	1	155148781	A	G	0.3586	0.0001	0.0141	0.9948
V75L	3	rs4971059	1	155148781	A	G	0.3583	0.0025	0.0147	0.8627
V75L	4	rs4971059	1	155148781	A	G	0.3574	-0.0055	0.0156	0.7231
V75L	5	rs4971059	1	155148781	A	G	0.3588	0.0012	0.0138	0.9284
V65H	0	rs4971059	1	155148781	A	G	0.3606	-0.0219	0.021	0.2953
V65H	1	rs4971059	1	155148781	A	G	0.3606	-0.0242	0.0202	0.2306
V65H	2	rs4971059	1	155148781	A	G	0.3625	-0.003	0.0171	0.8627
V65H	3	rs4971059	1	155148781	A	G	0.3619	0.0061	0.0176	0.7282
V65H	4	rs4971059	1	155148781	A	G	0.361	-0.0239	0.0192	0.2142
V65H	5	rs4971059	1	155148781	A	G	0.3625	0.0018	0.0166	0.9121
V65L	0	rs4971059	1	155148781	A	G	0.3572	-0.0025	0.0174	0.8858
V65L	1	rs4971059	1	155148781	A	G	0.3572	-0.0093	0.0167	0.5768
V65L	2	rs4971059	1	155148781	A	G	0.3587	-0.0029	0.0141	0.8384
V65L	3	rs4971059	1	155148781	A	G	0.3584	-0.0002	0.0146	0.9899
V65L	4	rs4971059	1	155148781	A	G	0.3576	-0.009	0.0158	0.5683
V65L	5	rs4971059	1	155148781	A	G	0.359	-0.0019	0.0138	0.8923
VSUM	0	rs4971059	1	155148781	A	G	0.3606	-	-	0.626932
VSUM	1	rs4971059	1	155148781	A	G	0.3606	-	-	0.434432
VSUM	2	rs4971059	1	155148781	A	G	0.3606	-	-	0.964296
VSUM	3	rs4971059	1	155148781	A	G	0.3606	-	-	0.764722
VSUM	4	rs4971059	1	155148781	A	G	0.3606	-	-	0.423446
VSUM	5	rs4971059	1	155148781	A	G	0.3606	-	-	0.904188
V75H	0	rs35383942	1	201437832	T	C	0.0583	-0.0336	0.0451	0.457
V75H	1	rs35383942	1	201437832	T	C	0.0583	-0.0324	0.0434	0.4553
V75H	2	rs35383942	1	201437832	T	C	0.058	-0.0446	0.0374	0.2333
V75H	3	rs35383942	1	201437832	T	C	0.0583	-0.0573	0.0385	0.1366
V75H	4	rs35383942	1	201437832	T	C	0.0583	-0.0231	0.0409	0.5723
V75H	5	rs35383942	1	201437832	T	C	0.0581	-0.0482	0.0361	0.1825
V75L	0	rs35383942	1	201437832	T	C	0.057	0.0205	0.0381	0.5911
V75L	1	rs35383942	1	201437832	T	C	0.057	0.0134	0.0363	0.7116
V75L	2	rs35383942	1	201437832	T	C	0.0568	-0.0195	0.0311	0.5313
V75L	3	rs35383942	1	201437832	T	C	0.057	-0.0147	0.0323	0.6495
V75L	4	rs35383942	1	201437832	T	C	0.0569	-0.0005	0.0341	0.9883
V75L	5	rs35383942	1	201437832	T	C	0.0569	-0.0255	0.0304	0.4011
V65H	0	rs35383942	1	201437832	T	C	0.0583	-0.0406	0.0451	0.3685
V65H	1	rs35383942	1	201437832	T	C	0.0583	-0.0397	0.0435	0.3612
V65H	2	rs35383942	1	201437832	T	C	0.058	-0.0503	0.0373	0.1779
V65H	3	rs35383942	1	201437832	T	C	0.0583	-0.0651	0.038	0.08633
V65H	4	rs35383942	1	201437832	T	C	0.0583	-0.0322	0.0415	0.4373
V65H	5	rs35383942	1	201437832	T	C	0.0581	-0.0573	0.036	0.1116
V65L	0	rs35383942	1	201437832	T	C	0.057	0.0174	0.0381	0.6485
V65L	1	rs35383942	1	201437832	T	C	0.057	0.0102	0.0365	0.7794
V65L	2	rs35383942	1	201437832	T	C	0.0568	-0.022	0.0312	0.4793
V65L	3	rs35383942	1	201437832	T	C	0.057	-0.019	0.032	0.553
V65L	4	rs35383942	1	201437832	T	C	0.057	-0.0026	0.0347	0.9404
V65L	5	rs35383942	1	201437832	T	C	0.0569	-0.0283	0.0304	0.3522
VSUM	0	rs35383942	1	201437832	T	C	0.0583	-	-	0.863685
VSUM	1	rs35383942	1	201437832	T	C	0.0583	-	-	0.789582
VSUM	2	rs35383942	1	201437832	T	C	0.0583	-	-	0.305916
VSUM	3	rs35383942	1	201437832	T	C	0.0583	-	-	0.2612
VSUM	4	rs35383942	1	201437832	T	C	0.0583	-	-	0.705555
VSUM	5	rs35383942	1	201437832	T	C	0.0583	-	-	0.214351
V75H	0	rs6678914	1	202187176	A	G	0.4088	0.0031	0.0201	0.8763
V75H	1	rs6678914	1	202187176	A	G	0.4088	-0.0014	0.0193	0.9426
V75H	2	rs6678914	1	202187176	A	G	0.4107	0.0068	0.0163	0.6757
V75H	3	rs6678914	1	202187176	A	G	0.4096	0.0007	0.017	0.9672
V75H	4	rs6678914	1	202187176	A	G	0.4089	0.0058	0.0182	0.751
V75H	5	rs6678914	1	202187176	A	G	0.4104	0.005	0.0159	0.7546
V75L	0	rs6678914	1	202187176	A	G	0.4107	-0.0133	0.0165	0.4203
V75L	1	rs6678914	1	202187176	A	G	0.4106	-0.0149	0.0158	0.3449
V75L	2	rs6678914	1	202187176	A	G	0.4116	-0.0064	0.0134	0.6323
V75L	3	rs6678914	1	202187176	A	G	0.4108	-0.0091	0.014	0.5157
V75L	4	rs6678914	1	202187176	A	G	0.4107	-0.0067	0.0148	0.6496
V75L	5	rs6678914	1	202187176	A	G	0.4114	-0.004	0.0131	0.7621
V65H	0	rs6678914	1	202187176	A	G	0.4088	0.0012	0.0201	0.9504
V65H	1	rs6678914	1	202187176	A	G	0.4089	-0.0036	0.0193	0.8525
V65H	2	rs6678914	1	202187176	A	G	0.4108	0.0035	0.0163	0.8298
V65H	3	rs6678914	1	202187176	A	G	0.4097	-0.0024	0.0168	0.8869
V65H	4	rs6678914	1	202187176	A	G	0.409	0.0031	0.0184	0.8653
V65H	5	rs6678914	1	202187176	A	G	0.4105	0.0014	0.0158	0.93
V65L	0	rs6678914	1	202187176	A	G	0.4107	-0.0123	0.0166	0.4588
V65L	1	rs6678914	1	202187176	A	G	0.4107	-0.0141	0.0158	0.375
V65L	2	rs6678914	1	202187176	A	G	0.4117	-0.0058	0.0134	0.6641
V65L	3	rs6678914	1	202187176	A	G	0.4109	-0.0081	0.0138	0.5602
V65L	4	rs6678914	1	202187176	A	G	0.4107	-0.0063	0.0151	0.6748
V65L	5	rs6678914	1	202187176	A	G	0.4115	-0.0035	0.0131	0.7886
VSUM	0	rs6678914	1	202187176	A	G	0.4088	-	-	0.72495
VSUM	1	rs6678914	1	202187176	A	G	0.4088	-	-	0.580216
VSUM	2	rs6678914	1	202187176	A	G	0.4088	-	-	0.941304
VSUM	3	rs6678914	1	202187176	A	G	0.4088	-	-	0.723441
VSUM	4	rs6678914	1	202187176	A	G	0.4088	-	-	0.919461
VSUM	5	rs6678914	1	202187176	A	G	0.4088	-	-	0.964268
V75H	0	rs4245739	1	204518842	A	C	0.7281	0.0265	0.0224	0.2362
V75H	1	rs4245739	1	204518842	A	C	0.7281	0.0255	0.0215	0.2368
V75H	2	rs4245739	1	204518842	A	C	0.7284	-0.0012	0.0183	0.9469
V75H	3	rs4245739	1	204518842	A	C	0.728	0.0211	0.019	0.2683
V75H	4	rs4245739	1	204518842	A	C	0.7281	0.0067	0.0203	0.7426
V75H	5	rs4245739	1	204518842	A	C	0.7282	0.0016	0.0177	0.9262
V75L	0	rs4245739	1	204518842	A	C	0.7311	0.0164	0.0187	0.3801
V75L	1	rs4245739	1	204518842	A	C	0.7311	0.0144	0.0178	0.4195
V75L	2	rs4245739	1	204518842	A	C	0.731	-0.0092	0.0151	0.5431
V75L	3	rs4245739	1	204518842	A	C	0.7308	0.0094	0.0158	0.5521
V75L	4	rs4245739	1	204518842	A	C	0.7311	-0.0028	0.0167	0.8669
V75L	5	rs4245739	1	204518842	A	C	0.7309	-0.0089	0.0148	0.5486
V65H	0	rs4245739	1	204518842	A	C	0.7281	0.0303	0.0224	0.1756
V65H	1	rs4245739	1	204518842	A	C	0.7281	0.0294	0.0216	0.1723
V65H	2	rs4245739	1	204518842	A	C	0.7284	0.0017	0.0183	0.9241
V65H	3	rs4245739	1	204518842	A	C	0.728	0.0244	0.0188	0.1926
V65H	4	rs4245739	1	204518842	A	C	0.7281	0.0121	0.0206	0.5561
V65H	5	rs4245739	1	204518842	A	C	0.7282	0.0068	0.0177	0.6993
V65L	0	rs4245739	1	204518842	A	C	0.7311	0.0165	0.0187	0.3774
V65L	1	rs4245739	1	204518842	A	C	0.7311	0.0147	0.0179	0.4112
V65L	2	rs4245739	1	204518842	A	C	0.731	-0.0096	0.0151	0.5276
V65L	3	rs4245739	1	204518842	A	C	0.7308	0.0088	0.0156	0.5713
V65L	4	rs4245739	1	204518842	A	C	0.731	-0.0013	0.017	0.9395
V65L	5	rs4245739	1	204518842	A	C	0.7309	-0.0077	0.0148	0.6033
VSUM	0	rs4245739	1	204518842	A	C	0.7281	-	-	0.256952
VSUM	1	rs4245739	1	204518842	A	C	0.7281	-	-	0.269999
VSUM	2	rs4245739	1	204518842	A	C	0.7281	-	-	0.747538
VSUM	3	rs4245739	1	204518842	A	C	0.7281	-	-	0.34566
VSUM	4	rs4245739	1	204518842	A	C	0.7281	-	-	0.858832
VSUM	5	rs4245739	1	204518842	A	C	0.7281	-	-	0.864171
V75H	0	rs11117758	1	217220574	A	G	0.2164	0.0108	0.0246	0.6602
V75H	1	rs11117758	1	217220574	A	G	0.2165	0.0023	0.0236	0.9215
V75H	2	rs11117758	1	217220574	A	G	0.2153	0.008	0.0201	0.6895
V75H	3	rs11117758	1	217220574	A	G	0.2156	0.0021	0.0209	0.9194
V75H	4	rs11117758	1	217220574	A	G	0.2162	0.0007	0.0223	0.976
V75H	5	rs11117758	1	217220574	A	G	0.2152	0.0056	0.0195	0.7726
V75L	0	rs11117758	1	217220574	A	G	0.2156	0.0145	0.0204	0.475
V75L	1	rs11117758	1	217220574	A	G	0.2157	0.0059	0.0194	0.7621
V75L	2	rs11117758	1	217220574	A	G	0.2151	0.0027	0.0165	0.8707
V75L	3	rs11117758	1	217220574	A	G	0.2153	0.0043	0.0172	0.805
V75L	4	rs11117758	1	217220574	A	G	0.2156	0.0026	0.0182	0.8868
V75L	5	rs11117758	1	217220574	A	G	0.215	0.0047	0.0161	0.7712
V65H	0	rs11117758	1	217220574	A	G	0.2164	0.0157	0.0246	0.5241
V65H	1	rs11117758	1	217220574	A	G	0.2165	0.0075	0.0237	0.7525
V65H	2	rs11117758	1	217220574	A	G	0.2152	0.0139	0.02	0.487
V65H	3	rs11117758	1	217220574	A	G	0.2155	0.0074	0.0206	0.7204
V65H	4	rs11117758	1	217220574	A	G	0.2162	0.0064	0.0226	0.7777
V65H	5	rs11117758	1	217220574	A	G	0.2151	0.0113	0.0194	0.5597
V65L	0	rs11117758	1	217220574	A	G	0.2156	0.0124	0.0204	0.5417
V65L	1	rs11117758	1	217220574	A	G	0.2157	0.004	0.0195	0.8373
V65L	2	rs11117758	1	217220574	A	G	0.215	0.0014	0.0165	0.9308
V65L	3	rs11117758	1	217220574	A	G	0.2152	0.0021	0.017	0.9001
V65L	4	rs11117758	1	217220574	A	G	0.2155	0.0015	0.0185	0.9361
V65L	5	rs11117758	1	217220574	A	G	0.2149	0.0033	0.0161	0.837
VSUM	0	rs11117758	1	217220574	A	G	0.2164	-	-	0.527155
VSUM	1	rs11117758	1	217220574	A	G	0.2164	-	-	0.80741
VSUM	2	rs11117758	1	217220574	A	G	0.2164	-	-	0.722883
VSUM	3	rs11117758	1	217220574	A	G	0.2164	-	-	0.825667
VSUM	4	rs11117758	1	217220574	A	G	0.2164	-	-	0.886877
VSUM	5	rs11117758	1	217220574	A	G	0.2164	-	-	0.717883
V75H	0	rs72755295	1	242034263	A	G	0.9677	0.1061	0.0608	0.08121
V75H	1	rs72755295	1	242034263	A	G	0.9677	0.0694	0.0585	0.2355
V75H	2	rs72755295	1	242034263	A	G	0.9681	0.0557	0.0496	0.2618
V75H	3	rs72755295	1	242034263	A	G	0.9679	0.0738	0.0515	0.1522
V75H	4	rs72755295	1	242034263	A	G	0.9678	0.0449	0.0554	0.4173
V75H	5	rs72755295	1	242034263	A	G	0.9681	0.0453	0.0482	0.3471
V75L	0	rs72755295	1	242034263	A	G	0.9691	0.0717	0.0539	0.1834
V75L	1	rs72755295	1	242034263	A	G	0.969	0.0441	0.0513	0.3903
V75L	2	rs72755295	1	242034263	A	G	0.9693	0.0339	0.0435	0.4359
V75L	3	rs72755295	1	242034263	A	G	0.9692	0.0379	0.0455	0.4047
V75L	4	rs72755295	1	242034263	A	G	0.9692	0.033	0.0485	0.4961
V75L	5	rs72755295	1	242034263	A	G	0.9693	0.0273	0.0425	0.5212
V65H	0	rs72755295	1	242034263	A	G	0.9677	0.1151	0.0608	0.05847
V65H	1	rs72755295	1	242034263	A	G	0.9677	0.0785	0.0586	0.1807
V65H	2	rs72755295	1	242034263	A	G	0.9681	0.0626	0.0494	0.2052
V65H	3	rs72755295	1	242034263	A	G	0.968	0.0823	0.0508	0.1053
V65H	4	rs72755295	1	242034263	A	G	0.9678	0.0551	0.056	0.325
V65H	5	rs72755295	1	242034263	A	G	0.9681	0.0545	0.0479	0.2553
V65L	0	rs72755295	1	242034263	A	G	0.9691	0.0788	0.0539	0.1436
V65L	1	rs72755295	1	242034263	A	G	0.969	0.0511	0.0515	0.3209
V65L	2	rs72755295	1	242034263	A	G	0.9693	0.0396	0.0435	0.3627
V65L	3	rs72755295	1	242034263	A	G	0.9693	0.0427	0.045	0.342
V65L	4	rs72755295	1	242034263	A	G	0.9692	0.0399	0.0491	0.4169
V65L	5	rs72755295	1	242034263	A	G	0.9693	0.0322	0.0425	0.4486
VSUM	0	rs72755295	1	242034263	A	G	0.9677	-	-	0.0896578
VSUM	1	rs72755295	1	242034263	A	G	0.9677	-	-	0.247686
VSUM	2	rs72755295	1	242034263	A	G	0.9677	-	-	0.280829
VSUM	3	rs72755295	1	242034263	A	G	0.9677	-	-	0.201214
VSUM	4	rs72755295	1	242034263	A	G	0.9677	-	-	0.38516
VSUM	5	rs72755295	1	242034263	A	G	0.9677	-	-	0.357877
V75H	0	rs113577745	2	10135681	C	G	0.8947	-0.0451	0.0324	0.1639
V75H	1	rs113577745	2	10135681	C	G	0.8947	-0.0413	0.0312	0.1854
V75H	2	rs113577745	2	10135681	C	G	0.8952	-0.0321	0.0266	0.2266
V75H	3	rs113577745	2	10135681	C	G	0.8951	-0.0392	0.0276	0.156
V75H	4	rs113577745	2	10135681	C	G	0.8948	-0.0341	0.0294	0.246
V75H	5	rs113577745	2	10135681	C	G	0.8952	-0.0368	0.0258	0.1532
V75L	0	rs113577745	2	10135681	C	G	0.8928	-0.0246	0.0267	0.3562
V75L	1	rs113577745	2	10135681	C	G	0.8928	-0.0242	0.0255	0.342
V75L	2	rs113577745	2	10135681	C	G	0.8931	-0.0254	0.0216	0.2396
V75L	3	rs113577745	2	10135681	C	G	0.893	-0.0306	0.0226	0.1758
V75L	4	rs113577745	2	10135681	C	G	0.8927	-0.0149	0.0239	0.5322
V75L	5	rs113577745	2	10135681	C	G	0.8931	-0.0232	0.0212	0.2735
V65H	0	rs113577745	2	10135681	C	G	0.8947	-0.0452	0.0324	0.1638
V65H	1	rs113577745	2	10135681	C	G	0.8948	-0.0414	0.0313	0.1857
V65H	2	rs113577745	2	10135681	C	G	0.8953	-0.0324	0.0265	0.2218
V65H	3	rs113577745	2	10135681	C	G	0.8951	-0.0391	0.0272	0.1514
V65H	4	rs113577745	2	10135681	C	G	0.8948	-0.0351	0.0298	0.2386
V65H	5	rs113577745	2	10135681	C	G	0.8953	-0.0372	0.0257	0.1466
V65L	0	rs113577745	2	10135681	C	G	0.8928	-0.0252	0.0267	0.345
V65L	1	rs113577745	2	10135681	C	G	0.8928	-0.0247	0.0256	0.3338
V65L	2	rs113577745	2	10135681	C	G	0.8932	-0.0257	0.0217	0.2357
V65L	3	rs113577745	2	10135681	C	G	0.893	-0.0316	0.0223	0.1576
V65L	4	rs113577745	2	10135681	C	G	0.8928	-0.0164	0.0243	0.5008
V65L	5	rs113577745	2	10135681	C	G	0.8932	-0.0255	0.0212	0.2275
VSUM	0	rs113577745	2	10135681	C	G	0.8947	-	-	0.21949
VSUM	1	rs113577745	2	10135681	C	G	0.8947	-	-	0.228524
VSUM	2	rs113577745	2	10135681	C	G	0.8947	-	-	0.20548
VSUM	3	rs113577745	2	10135681	C	G	0.8947	-	-	0.136762
VSUM	4	rs113577745	2	10135681	C	G	0.8947	-	-	0.336794
VSUM	5	rs113577745	2	10135681	C	G	0.8947	-	-	0.171589
V75H	0	rs12710696	2	19320803	T	C	0.3618	-0.0562	0.0208	0.006954
V75H	1	rs12710696	2	19320803	T	C	0.3617	-0.059	0.02	0.003158
V75H	2	rs12710696	2	19320803	T	C	0.3605	-0.0244	0.0171	0.1528
V75H	3	rs12710696	2	19320803	T	C	0.3612	-0.0298	0.0177	0.0936
V75H	4	rs12710696	2	19320803	T	C	0.3616	-0.0467	0.0189	0.01346
V75H	5	rs12710696	2	19320803	T	C	0.3606	-0.0189	0.0166	0.2537
V75L	0	rs12710696	2	19320803	T	C	0.3644	-0.0343	0.0172	0.04554
V75L	1	rs12710696	2	19320803	T	C	0.3644	-0.0368	0.0164	0.02435
V75L	2	rs12710696	2	19320803	T	C	0.3633	-0.0161	0.0139	0.2468
V75L	3	rs12710696	2	19320803	T	C	0.3639	-0.0222	0.0145	0.1263
V75L	4	rs12710696	2	19320803	T	C	0.3643	-0.0376	0.0154	0.01433
V75L	5	rs12710696	2	19320803	T	C	0.3634	-0.0198	0.0136	0.146
V65H	0	rs12710696	2	19320803	T	C	0.3618	-0.0588	0.0208	0.004698
V65H	1	rs12710696	2	19320803	T	C	0.3617	-0.0615	0.0201	0.002169
V65H	2	rs12710696	2	19320803	T	C	0.3603	-0.0254	0.0171	0.137
V65H	3	rs12710696	2	19320803	T	C	0.3611	-0.0297	0.0175	0.08987
V65H	4	rs12710696	2	19320803	T	C	0.3616	-0.0501	0.0191	0.008846
V65H	5	rs12710696	2	19320803	T	C	0.3605	-0.0192	0.0165	0.2464
V65L	0	rs12710696	2	19320803	T	C	0.3643	-0.0394	0.0172	0.0218
V65L	1	rs12710696	2	19320803	T	C	0.3643	-0.0417	0.0165	0.0112
V65L	2	rs12710696	2	19320803	T	C	0.3632	-0.0201	0.014	0.1494
V65L	3	rs12710696	2	19320803	T	C	0.3638	-0.0259	0.0144	0.07219
V65L	4	rs12710696	2	19320803	T	C	0.3642	-0.042	0.0156	0.007136
V65L	5	rs12710696	2	19320803	T	C	0.3633	-0.0225	0.0136	0.09989
VSUM	0	rs12710696	2	19320803	T	C	0.3618	-	-	0.00959208
VSUM	1	rs12710696	2	19320803	T	C	0.3618	-	-	0.0044166
VSUM	2	rs12710696	2	19320803	T	C	0.3618	-	-	0.145526
VSUM	3	rs12710696	2	19320803	T	C	0.3618	-	-	0.0760843
VSUM	4	rs12710696	2	19320803	T	C	0.3618	-	-	0.00689579
VSUM	5	rs12710696	2	19320803	T	C	0.3618	-	-	0.152442
V75H	0	rs6725517	2	25129473	A	G	0.5874	-0.0025	0.0219	0.9095
V75H	1	rs6725517	2	25129473	A	G	0.5874	-0.0161	0.0211	0.4469
V75H	2	rs6725517	2	25129473	A	G	0.5892	-0.0207	0.0186	0.2649
V75H	3	rs6725517	2	25129473	A	G	0.5888	-0.0175	0.0189	0.3554
V75H	4	rs6725517	2	25129473	A	G	0.5878	-0.0198	0.02	0.3208
V75H	5	rs6725517	2	25129473	A	G	0.5893	-0.0183	0.0179	0.3059
V75L	0	rs6725517	2	25129473	A	G	0.5892	0.0216	0.0176	0.22
V75L	1	rs6725517	2	25129473	A	G	0.5891	0.0025	0.0168	0.8829
V75L	2	rs6725517	2	25129473	A	G	0.5901	-0.0028	0.0146	0.8463
V75L	3	rs6725517	2	25129473	A	G	0.59	-0.0052	0.015	0.7314
V75L	4	rs6725517	2	25129473	A	G	0.5894	-0.0047	0.0158	0.7658
V75L	5	rs6725517	2	25129473	A	G	0.5904	-0.0089	0.0142	0.531
V65H	0	rs6725517	2	25129473	A	G	0.5874	-0.004	0.0219	0.855
V65H	1	rs6725517	2	25129473	A	G	0.5875	-0.0168	0.0212	0.428
V65H	2	rs6725517	2	25129473	A	G	0.5895	-0.0223	0.0185	0.2291
V65H	3	rs6725517	2	25129473	A	G	0.589	-0.0191	0.0187	0.3072
V65H	4	rs6725517	2	25129473	A	G	0.5879	-0.0207	0.0202	0.307
V65H	5	rs6725517	2	25129473	A	G	0.5895	-0.0201	0.0178	0.2605
V65L	0	rs6725517	2	25129473	A	G	0.5892	0.014	0.0176	0.4287
V65L	1	rs6725517	2	25129473	A	G	0.5891	-0.0041	0.0169	0.8063
V65L	2	rs6725517	2	25129473	A	G	0.5902	-0.0097	0.0146	0.5093
V65L	3	rs6725517	2	25129473	A	G	0.5901	-0.0122	0.0149	0.4106
V65L	4	rs6725517	2	25129473	A	G	0.5895	-0.011	0.0161	0.4947
V65L	5	rs6725517	2	25129473	A	G	0.5904	-0.0157	0.0143	0.2715
VSUM	0	rs6725517	2	25129473	A	G	0.5874	-	-	0.648725
VSUM	1	rs6725517	2	25129473	A	G	0.5874	-	-	0.663197
VSUM	2	rs6725517	2	25129473	A	G	0.5874	-	-	0.401393
VSUM	3	rs6725517	2	25129473	A	G	0.5874	-	-	0.410593
VSUM	4	rs6725517	2	25129473	A	G	0.5874	-	-	0.428772
VSUM	5	rs6725517	2	25129473	A	G	0.5874	-	-	0.305457
V75H	0	rs4577244	2	29120733	T	C	0.2303	-0.0189	0.0237	0.427
V75H	1	rs4577244	2	29120733	T	C	0.2303	-0.0191	0.0228	0.404
V75H	2	rs4577244	2	29120733	T	C	0.2324	-0.0328	0.0193	0.0886
V75H	3	rs4577244	2	29120733	T	C	0.2312	-0.0249	0.0201	0.2163
V75H	4	rs4577244	2	29120733	T	C	0.2301	-0.0301	0.0215	0.1611
V75H	5	rs4577244	2	29120733	T	C	0.232	-0.0346	0.0187	0.06412
V75L	0	rs4577244	2	29120733	T	C	0.2293	-0.0103	0.0196	0.5997
V75L	1	rs4577244	2	29120733	T	C	0.2293	-0.007	0.0187	0.7086
V75L	2	rs4577244	2	29120733	T	C	0.2307	-0.0196	0.0158	0.2146
V75L	3	rs4577244	2	29120733	T	C	0.2299	-0.018	0.0166	0.2761
V75L	4	rs4577244	2	29120733	T	C	0.2293	-0.011	0.0175	0.5314
V75L	5	rs4577244	2	29120733	T	C	0.2305	-0.0215	0.0155	0.165
V65H	0	rs4577244	2	29120733	T	C	0.2303	-0.0167	0.0237	0.4814
V65H	1	rs4577244	2	29120733	T	C	0.2304	-0.017	0.0229	0.4584
V65H	2	rs4577244	2	29120733	T	C	0.2326	-0.0308	0.0192	0.1086
V65H	3	rs4577244	2	29120733	T	C	0.2313	-0.0236	0.0198	0.2345
V65H	4	rs4577244	2	29120733	T	C	0.2303	-0.0272	0.0218	0.2111
V65H	5	rs4577244	2	29120733	T	C	0.2322	-0.0322	0.0186	0.08369
V65L	0	rs4577244	2	29120733	T	C	0.2293	-0.0116	0.0196	0.5536
V65L	1	rs4577244	2	29120733	T	C	0.2294	-0.0089	0.0188	0.6352
V65L	2	rs4577244	2	29120733	T	C	0.2308	-0.0213	0.0158	0.1787
V65L	3	rs4577244	2	29120733	T	C	0.23	-0.0208	0.0164	0.2043
V65L	4	rs4577244	2	29120733	T	C	0.2294	-0.0132	0.0178	0.4598
V65L	5	rs4577244	2	29120733	T	C	0.2306	-0.0242	0.0155	0.1183
VSUM	0	rs4577244	2	29120733	T	C	0.2303	-	-	0.489334
VSUM	1	rs4577244	2	29120733	T	C	0.2303	-	-	0.52147
VSUM	2	rs4577244	2	29120733	T	C	0.2303	-	-	0.11934
VSUM	3	rs4577244	2	29120733	T	C	0.2303	-	-	0.206064
VSUM	4	rs4577244	2	29120733	T	C	0.2303	-	-	0.288518
VSUM	5	rs4577244	2	29120733	T	C	0.2303	-	-	0.0842815
V75H	0	rs9712235	2	67881757	A	G	0.7364	0.0443	0.0234	0.05846
V75H	1	rs9712235	2	67881757	A	G	0.7363	0.0409	0.0225	0.06981
V75H	2	rs9712235	2	67881757	A	G	0.7353	0.0156	0.0193	0.4194
V75H	3	rs9712235	2	67881757	A	G	0.7353	0.0246	0.02	0.2179
V75H	4	rs9712235	2	67881757	A	G	0.7367	0.0406	0.0212	0.05608
V75H	5	rs9712235	2	67881757	A	G	0.7354	0.0221	0.0187	0.2372
V75L	0	rs9712235	2	67881757	A	G	0.7394	0.0406	0.0193	0.03562
V75L	1	rs9712235	2	67881757	A	G	0.7393	0.0354	0.0184	0.05456
V75L	2	rs9712235	2	67881757	A	G	0.7386	0.015	0.0157	0.3414
V75L	3	rs9712235	2	67881757	A	G	0.7386	0.0234	0.0164	0.152
V75L	4	rs9712235	2	67881757	A	G	0.7394	0.0331	0.0173	0.05597
V75L	5	rs9712235	2	67881757	A	G	0.7384	0.0177	0.0154	0.2502
V65H	0	rs9712235	2	67881757	A	G	0.7363	0.0439	0.0234	0.06073
V65H	1	rs9712235	2	67881757	A	G	0.7362	0.0408	0.0226	0.07107
V65H	2	rs9712235	2	67881757	A	G	0.7351	0.0145	0.0193	0.4506
V65H	3	rs9712235	2	67881757	A	G	0.7352	0.0232	0.0197	0.2382
V65H	4	rs9712235	2	67881757	A	G	0.7364	0.0403	0.0215	0.06135
V65H	5	rs9712235	2	67881757	A	G	0.7351	0.0209	0.0186	0.2607
V65L	0	rs9712235	2	67881757	A	G	0.7393	0.0398	0.0194	0.03975
V65L	1	rs9712235	2	67881757	A	G	0.7392	0.035	0.0185	0.059
V65L	2	rs9712235	2	67881757	A	G	0.7385	0.0138	0.0158	0.3822
V65L	3	rs9712235	2	67881757	A	G	0.7386	0.0216	0.0162	0.1833
V65L	4	rs9712235	2	67881757	A	G	0.7392	0.0328	0.0176	0.06223
V65L	5	rs9712235	2	67881757	A	G	0.7383	0.0163	0.0154	0.2892
VSUM	0	rs9712235	2	67881757	A	G	0.7363	-	-	0.03648
VSUM	1	rs9712235	2	67881757	A	G	0.7363	-	-	0.0494964
VSUM	2	rs9712235	2	67881757	A	G	0.7363	-	-	0.370419
VSUM	3	rs9712235	2	67881757	A	G	0.7363	-	-	0.171908
VSUM	4	rs9712235	2	67881757	A	G	0.7363	-	-	0.0456305
VSUM	5	rs9712235	2	67881757	A	G	0.7363	-	-	0.232782
V75H	0	rs4602255	2	69392128	A	G	0.4518	-0.0368	0.0199	0.06466
V75H	1	rs4602255	2	69392128	A	G	0.4518	-0.0363	0.0192	0.05819
V75H	2	rs4602255	2	69392128	A	G	0.452	-0.0074	0.0163	0.6486
V75H	3	rs4602255	2	69392128	A	G	0.4521	-0.0123	0.0169	0.4671
V75H	4	rs4602255	2	69392128	A	G	0.4518	-0.0358	0.0181	0.04742
V75H	5	rs4602255	2	69392128	A	G	0.4521	-0.008	0.0158	0.613
V75L	0	rs4602255	2	69392128	A	G	0.4559	-0.0145	0.0165	0.3805
V75L	1	rs4602255	2	69392128	A	G	0.4559	-0.0102	0.0158	0.517
V75L	2	rs4602255	2	69392128	A	G	0.4557	0.0099	0.0134	0.46
V75L	3	rs4602255	2	69392128	A	G	0.4558	0.0101	0.014	0.4677
V75L	4	rs4602255	2	69392128	A	G	0.456	-0.0057	0.0148	0.6983
V75L	5	rs4602255	2	69392128	A	G	0.4558	0.013	0.0131	0.3188
V65H	0	rs4602255	2	69392128	A	G	0.4518	-0.0408	0.0199	0.0407
V65H	1	rs4602255	2	69392128	A	G	0.4518	-0.0401	0.0192	0.0367
V65H	2	rs4602255	2	69392128	A	G	0.4521	-0.0097	0.0162	0.5507
V65H	3	rs4602255	2	69392128	A	G	0.4522	-0.0144	0.0167	0.3885
V65H	4	rs4602255	2	69392128	A	G	0.4518	-0.0391	0.0183	0.03241
V65H	5	rs4602255	2	69392128	A	G	0.4521	-0.0091	0.0157	0.5611
V65L	0	rs4602255	2	69392128	A	G	0.4559	-0.0221	0.0165	0.1821
V65L	1	rs4602255	2	69392128	A	G	0.4559	-0.0179	0.0158	0.2581
V65L	2	rs4602255	2	69392128	A	G	0.4557	0.0031	0.0134	0.8142
V65L	3	rs4602255	2	69392128	A	G	0.4558	0.004	0.0138	0.7713
V65L	4	rs4602255	2	69392128	A	G	0.456	-0.0141	0.015	0.3478
V65L	5	rs4602255	2	69392128	A	G	0.4557	0.0071	0.0131	0.5879
VSUM	0	rs4602255	2	69392128	A	G	0.4518	-	-	0.106381
VSUM	1	rs4602255	2	69392128	A	G	0.4518	-	-	0.128424
VSUM	2	rs4602255	2	69392128	A	G	0.4518	-	-	0.982579
VSUM	3	rs4602255	2	69392128	A	G	0.4518	-	-	0.878395
VSUM	4	rs4602255	2	69392128	A	G	0.4518	-	-	0.150727
VSUM	5	rs4602255	2	69392128	A	G	0.4518	-	-	0.905632
V75H	0	rs71801447	2	111925731	CTTATGTT	C	0.9367	0.0498	0.0424	0.2397
V75H	1	rs71801447	2	111925731	CTTATGTT	C	0.9368	0.0605	0.0408	0.138
V75H	2	rs71801447	2	111925731	CTTATGTT	C	0.9378	0.0346	0.0351	0.324
V75H	3	rs71801447	2	111925731	CTTATGTT	C	0.9376	0.0618	0.0363	0.08858
V75H	4	rs71801447	2	111925731	CTTATGTT	C	0.9369	0.0418	0.0385	0.278
V75H	5	rs71801447	2	111925731	CTTATGTT	C	0.9378	0.0361	0.034	0.2871
V75L	0	rs71801447	2	111925731	CTTATGTT	C	0.9365	0.0382	0.0351	0.2767
V75L	1	rs71801447	2	111925731	CTTATGTT	C	0.9365	0.0376	0.0335	0.2611
V75L	2	rs71801447	2	111925731	CTTATGTT	C	0.9372	0.0167	0.0286	0.5596
V75L	3	rs71801447	2	111925731	CTTATGTT	C	0.937	0.0373	0.0298	0.2107
V75L	4	rs71801447	2	111925731	CTTATGTT	C	0.9367	0.0071	0.0315	0.8216
V75L	5	rs71801447	2	111925731	CTTATGTT	C	0.9373	0.0104	0.028	0.7104
V65H	0	rs71801447	2	111925731	CTTATGTT	C	0.9368	0.051	0.0424	0.2291
V65H	1	rs71801447	2	111925731	CTTATGTT	C	0.9368	0.0609	0.0409	0.1365
V65H	2	rs71801447	2	111925731	CTTATGTT	C	0.9379	0.0365	0.035	0.2976
V65H	3	rs71801447	2	111925731	CTTATGTT	C	0.9377	0.0632	0.0358	0.07783
V65H	4	rs71801447	2	111925731	CTTATGTT	C	0.937	0.0439	0.039	0.2614
V65H	5	rs71801447	2	111925731	CTTATGTT	C	0.938	0.0413	0.0339	0.2231
V65L	0	rs71801447	2	111925731	CTTATGTT	C	0.9365	0.0439	0.0352	0.2122
V65L	1	rs71801447	2	111925731	CTTATGTT	C	0.9365	0.0427	0.0337	0.2045
V65L	2	rs71801447	2	111925731	CTTATGTT	C	0.9373	0.0224	0.0287	0.4342
V65L	3	rs71801447	2	111925731	CTTATGTT	C	0.9371	0.0419	0.0295	0.1557
V65L	4	rs71801447	2	111925731	CTTATGTT	C	0.9367	0.0158	0.032	0.6213
V65L	5	rs71801447	2	111925731	CTTATGTT	C	0.9374	0.0201	0.0281	0.4729
VSUM	0	rs71801447	2	111925731	CTTATGTT	C	0.9368	-	-	0.213541
VSUM	1	rs71801447	2	111925731	CTTATGTT	C	0.9368	-	-	0.156868
VSUM	2	rs71801447	2	111925731	CTTATGTT	C	0.9368	-	-	0.36977
VSUM	3	rs71801447	2	111925731	CTTATGTT	C	0.9368	-	-	0.104579
VSUM	4	rs71801447	2	111925731	CTTATGTT	C	0.9368	-	-	0.438849
VSUM	5	rs71801447	2	111925731	CTTATGTT	C	0.9368	-	-	0.373404
V75H	0	rs4849887	2	121245122	T	C	0.0986	0.0322	0.0331	0.3307
V75H	1	rs4849887	2	121245122	T	C	0.0986	0.0283	0.0318	0.3741
V75H	2	rs4849887	2	121245122	T	C	0.0984	-0.0051	0.027	0.85
V75H	3	rs4849887	2	121245122	T	C	0.0985	-0.0307	0.0281	0.2755
V75H	4	rs4849887	2	121245122	T	C	0.0986	0.0517	0.03	0.08487
V75H	5	rs4849887	2	121245122	T	C	0.0985	-0.004	0.0263	0.8804
V75L	0	rs4849887	2	121245122	T	C	0.0992	0.0127	0.0273	0.6426
V75L	1	rs4849887	2	121245122	T	C	0.0992	0.0099	0.026	0.7044
V75L	2	rs4849887	2	121245122	T	C	0.0991	-0.0191	0.0221	0.3885
V75L	3	rs4849887	2	121245122	T	C	0.0993	-0.0413	0.0231	0.07329
V75L	4	rs4849887	2	121245122	T	C	0.0993	0.0328	0.0244	0.1796
V75L	5	rs4849887	2	121245122	T	C	0.0992	-0.0173	0.0216	0.4245
V65H	0	rs4849887	2	121245122	T	C	0.0986	0.0281	0.0331	0.3965
V65H	1	rs4849887	2	121245122	T	C	0.0985	0.0239	0.0319	0.4541
V65H	2	rs4849887	2	121245122	T	C	0.0984	-0.0086	0.027	0.7502
V65H	3	rs4849887	2	121245122	T	C	0.0985	-0.0375	0.0278	0.1773
V65H	4	rs4849887	2	121245122	T	C	0.0985	0.0463	0.0304	0.1279
V65H	5	rs4849887	2	121245122	T	C	0.0984	-0.0123	0.0262	0.6382
V65L	0	rs4849887	2	121245122	T	C	0.0992	0.0074	0.0273	0.7874
V65L	1	rs4849887	2	121245122	T	C	0.0992	0.0046	0.0262	0.8611
V65L	2	rs4849887	2	121245122	T	C	0.0991	-0.0244	0.0221	0.2694
V65L	3	rs4849887	2	121245122	T	C	0.0993	-0.0493	0.0228	0.0308
V65L	4	rs4849887	2	121245122	T	C	0.0992	0.0263	0.0248	0.2891
V65L	5	rs4849887	2	121245122	T	C	0.0991	-0.0274	0.0216	0.2045
VSUM	0	rs4849887	2	121245122	T	C	0.0986	-	-	0.499579
VSUM	1	rs4849887	2	121245122	T	C	0.0986	-	-	0.562093
VSUM	2	rs4849887	2	121245122	T	C	0.0986	-	-	0.512834
VSUM	3	rs4849887	2	121245122	T	C	0.0986	-	-	0.0911047
VSUM	4	rs4849887	2	121245122	T	C	0.0986	-	-	0.135482
VSUM	5	rs4849887	2	121245122	T	C	0.0986	-	-	0.476805
V75H	0	rs2016394	2	172972971	A	G	0.4697	-0.0182	0.02	0.3635
V75H	1	rs2016394	2	172972971	A	G	0.4696	-0.0056	0.0192	0.7704
V75H	2	rs2016394	2	172972971	A	G	0.4689	-0.0086	0.0163	0.5968
V75H	3	rs2016394	2	172972971	A	G	0.4697	-0.0164	0.017	0.3341
V75H	4	rs2016394	2	172972971	A	G	0.4691	-0.0068	0.0181	0.7088
V75H	5	rs2016394	2	172972971	A	G	0.469	-0.0134	0.0158	0.3969
V75L	0	rs2016394	2	172972971	A	G	0.4667	-0.0261	0.0167	0.1169
V75L	1	rs2016394	2	172972971	A	G	0.4666	-0.0177	0.0159	0.2646
V75L	2	rs2016394	2	172972971	A	G	0.4664	-0.0131	0.0135	0.3327
V75L	3	rs2016394	2	172972971	A	G	0.4667	-0.0231	0.0141	0.1009
V75L	4	rs2016394	2	172972971	A	G	0.4665	-0.0143	0.0149	0.3383
V75L	5	rs2016394	2	172972971	A	G	0.4665	-0.0181	0.0132	0.1708
V65H	0	rs2016394	2	172972971	A	G	0.4697	-0.0097	0.02	0.6281
V65H	1	rs2016394	2	172972971	A	G	0.4696	0.0023	0.0193	0.9039
V65H	2	rs2016394	2	172972971	A	G	0.4689	-0.001	0.0163	0.9501
V65H	3	rs2016394	2	172972971	A	G	0.4697	-0.009	0.0168	0.5893
V65H	4	rs2016394	2	172972971	A	G	0.4692	0.0013	0.0184	0.9433
V65H	5	rs2016394	2	172972971	A	G	0.4691	-0.006	0.0158	0.7057
V65L	0	rs2016394	2	172972971	A	G	0.4667	-0.0173	0.0167	0.2988
V65L	1	rs2016394	2	172972971	A	G	0.4667	-0.0092	0.016	0.5641
V65L	2	rs2016394	2	172972971	A	G	0.4664	-0.0049	0.0135	0.7163
V65L	3	rs2016394	2	172972971	A	G	0.4667	-0.0152	0.0139	0.2762
V65L	4	rs2016394	2	172972971	A	G	0.4666	-0.0061	0.0152	0.6896
V65L	5	rs2016394	2	172972971	A	G	0.4666	-0.0107	0.0132	0.4175
VSUM	0	rs2016394	2	172972971	A	G	0.4697	-	-	0.291833
VSUM	1	rs2016394	2	172972971	A	G	0.4697	-	-	0.623192
VSUM	2	rs2016394	2	172972971	A	G	0.4697	-	-	0.611359
VSUM	3	rs2016394	2	172972971	A	G	0.4697	-	-	0.263234
VSUM	4	rs2016394	2	172972971	A	G	0.4697	-	-	0.659848
VSUM	5	rs2016394	2	172972971	A	G	0.4697	-	-	0.367348
V75H	0	rs1550623	2	174212894	A	G	0.8466	-0.0184	0.027	0.4955
V75H	1	rs1550623	2	174212894	A	G	0.8466	-0.013	0.0259	0.6166
V75H	2	rs1550623	2	174212894	A	G	0.8467	-0.0069	0.022	0.7528
V75H	3	rs1550623	2	174212894	A	G	0.8465	-0.0061	0.0229	0.7912
V75H	4	rs1550623	2	174212894	A	G	0.8465	-0.0153	0.0244	0.53
V75H	5	rs1550623	2	174212894	A	G	0.8466	-0.0066	0.0214	0.7583
V75L	0	rs1550623	2	174212894	A	G	0.846	-0.011	0.0224	0.6225
V75L	1	rs1550623	2	174212894	A	G	0.846	-0.0016	0.0214	0.9401
V75L	2	rs1550623	2	174212894	A	G	0.8459	-0.0032	0.0182	0.8594
V75L	3	rs1550623	2	174212894	A	G	0.8458	-0.0023	0.019	0.9041
V75L	4	rs1550623	2	174212894	A	G	0.8459	-0.0066	0.0201	0.7418
V75L	5	rs1550623	2	174212894	A	G	0.8459	-0.004	0.0178	0.8204
V65H	0	rs1550623	2	174212894	A	G	0.8466	-0.011	0.027	0.6831
V65H	1	rs1550623	2	174212894	A	G	0.8466	-0.0057	0.026	0.8271
V65H	2	rs1550623	2	174212894	A	G	0.8467	0.002	0.022	0.9259
V65H	3	rs1550623	2	174212894	A	G	0.8465	0.0028	0.0226	0.9002
V65H	4	rs1550623	2	174212894	A	G	0.8465	-0.0075	0.0247	0.761
V65H	5	rs1550623	2	174212894	A	G	0.8466	0.0034	0.0213	0.8714
V65L	0	rs1550623	2	174212894	A	G	0.846	-0.004	0.0225	0.8571
V65L	1	rs1550623	2	174212894	A	G	0.846	0.0048	0.0215	0.8229
V65L	2	rs1550623	2	174212894	A	G	0.846	0.0038	0.0182	0.8349
V65L	3	rs1550623	2	174212894	A	G	0.8458	0.0045	0.0188	0.8088
V65L	4	rs1550623	2	174212894	A	G	0.8459	0.0007	0.0204	0.9734
V65L	5	rs1550623	2	174212894	A	G	0.8459	0.0037	0.0178	0.8334
VSUM	0	rs1550623	2	174212894	A	G	0.8466	-	-	0.642698
VSUM	1	rs1550623	2	174212894	A	G	0.8466	-	-	0.879804
VSUM	2	rs1550623	2	174212894	A	G	0.8466	-	-	0.959994
VSUM	3	rs1550623	2	174212894	A	G	0.8466	-	-	0.994902
VSUM	4	rs1550623	2	174212894	A	G	0.8466	-	-	0.746291
VSUM	5	rs1550623	2	174212894	A	G	0.8466	-	-	0.96507
V75H	0	rs1830298	2	202181247	T	C	0.7113	-0.0033	0.022	0.8819
V75H	1	rs1830298	2	202181247	T	C	0.7114	0	0.0211	0.9984
V75H	2	rs1830298	2	202181247	T	C	0.7118	-0.0097	0.018	0.5902
V75H	3	rs1830298	2	202181247	T	C	0.7116	-0.0076	0.0187	0.6842
V75H	4	rs1830298	2	202181247	T	C	0.7112	-0.0099	0.0199	0.6201
V75H	5	rs1830298	2	202181247	T	C	0.7117	-0.0175	0.0174	0.3154
V75L	0	rs1830298	2	202181247	T	C	0.7119	-0.0026	0.0182	0.8871
V75L	1	rs1830298	2	202181247	T	C	0.7119	-0.005	0.0174	0.7736
V75L	2	rs1830298	2	202181247	T	C	0.7122	-0.007	0.0148	0.6336
V75L	3	rs1830298	2	202181247	T	C	0.7121	-0.0095	0.0154	0.5369
V75L	4	rs1830298	2	202181247	T	C	0.7119	-0.0096	0.0163	0.5546
V75L	5	rs1830298	2	202181247	T	C	0.7122	-0.0138	0.0145	0.3399
V65H	0	rs1830298	2	202181247	T	C	0.7113	-0.0056	0.022	0.7972
V65H	1	rs1830298	2	202181247	T	C	0.7114	-0.0024	0.0212	0.9104
V65H	2	rs1830298	2	202181247	T	C	0.7119	-0.0122	0.0179	0.495
V65H	3	rs1830298	2	202181247	T	C	0.7117	-0.0102	0.0184	0.5814
V65H	4	rs1830298	2	202181247	T	C	0.7113	-0.0114	0.0202	0.5723
V65H	5	rs1830298	2	202181247	T	C	0.7118	-0.0193	0.0174	0.266
V65L	0	rs1830298	2	202181247	T	C	0.7119	-0.005	0.0183	0.7839
V65L	1	rs1830298	2	202181247	T	C	0.7119	-0.0072	0.0175	0.6786
V65L	2	rs1830298	2	202181247	T	C	0.7122	-0.0099	0.0148	0.5015
V65L	3	rs1830298	2	202181247	T	C	0.7121	-0.0123	0.0153	0.422
V65L	4	rs1830298	2	202181247	T	C	0.7119	-0.0119	0.0166	0.4748
V65L	5	rs1830298	2	202181247	T	C	0.7122	-0.0165	0.0145	0.2544
VSUM	0	rs1830298	2	202181247	T	C	0.7113	-	-	0.828526
VSUM	1	rs1830298	2	202181247	T	C	0.7113	-	-	0.830226
VSUM	2	rs1830298	2	202181247	T	C	0.7113	-	-	0.532326
VSUM	3	rs1830298	2	202181247	T	C	0.7113	-	-	0.528983
VSUM	4	rs1830298	2	202181247	T	C	0.7113	-	-	0.531671
VSUM	5	rs1830298	2	202181247	T	C	0.7113	-	-	0.266303
V75H	0	rs4442975	2	217920769	T	G	0.4946	0.0132	0.0198	0.5062
V75H	1	rs4442975	2	217920769	T	G	0.4946	0.0194	0.0191	0.3078
V75H	2	rs4442975	2	217920769	T	G	0.4957	0.0001	0.0162	0.9956
V75H	3	rs4442975	2	217920769	T	G	0.4944	0.008	0.0168	0.6339
V75H	4	rs4442975	2	217920769	T	G	0.4949	0.0117	0.018	0.5155
V75H	5	rs4442975	2	217920769	T	G	0.4953	-0.0009	0.0157	0.9528
V75L	0	rs4442975	2	217920769	T	G	0.4895	0.0064	0.0165	0.6984
V75L	1	rs4442975	2	217920769	T	G	0.4895	0.0113	0.0158	0.4745
V75L	2	rs4442975	2	217920769	T	G	0.4907	-0.0043	0.0134	0.7455
V75L	3	rs4442975	2	217920769	T	G	0.4896	0.0019	0.014	0.8915
V75L	4	rs4442975	2	217920769	T	G	0.4895	0.0119	0.0148	0.4203
V75L	5	rs4442975	2	217920769	T	G	0.4904	-0.0013	0.0131	0.9195
V65H	0	rs4442975	2	217920769	T	G	0.4946	0.0193	0.0198	0.3314
V65H	1	rs4442975	2	217920769	T	G	0.4946	0.0255	0.0191	0.1817
V65H	2	rs4442975	2	217920769	T	G	0.4957	0.0048	0.0161	0.7658
V65H	3	rs4442975	2	217920769	T	G	0.4943	0.0123	0.0166	0.4591
V65H	4	rs4442975	2	217920769	T	G	0.4948	0.0187	0.0182	0.3037
V65H	5	rs4442975	2	217920769	T	G	0.4951	0.0042	0.0156	0.789
V65L	0	rs4442975	2	217920769	T	G	0.4895	0.0108	0.0165	0.5125
V65L	1	rs4442975	2	217920769	T	G	0.4896	0.0158	0.0158	0.3195
V65L	2	rs4442975	2	217920769	T	G	0.4908	-0.0003	0.0134	0.9817
V65L	3	rs4442975	2	217920769	T	G	0.4897	0.0056	0.0138	0.6864
V65L	4	rs4442975	2	217920769	T	G	0.4896	0.0161	0.0151	0.2847
V65L	5	rs4442975	2	217920769	T	G	0.4905	0.002	0.0131	0.8791
VSUM	0	rs4442975	2	217920769	T	G	0.4946	-	-	0.478721
VSUM	1	rs4442975	2	217920769	T	G	0.4946	-	-	0.28298
VSUM	2	rs4442975	2	217920769	T	G	0.4946	-	-	0.99178
VSUM	3	rs4442975	2	217920769	T	G	0.4946	-	-	0.642005
VSUM	4	rs4442975	2	217920769	T	G	0.4946	-	-	0.348658
VSUM	5	rs4442975	2	217920769	T	G	0.4946	-	-	0.944073
V75H	0	rs34005590	2	217963060	A	C	0.0483	0.0425	0.0488	0.3839
V75H	1	rs34005590	2	217963060	A	C	0.0483	0.0149	0.047	0.7515
V75H	2	rs34005590	2	217963060	A	C	0.0482	0.0105	0.0399	0.7915
V75H	3	rs34005590	2	217963060	A	C	0.0483	0.0272	0.0414	0.5113
V75H	4	rs34005590	2	217963060	A	C	0.0484	-0.0027	0.0443	0.9515
V75H	5	rs34005590	2	217963060	A	C	0.0483	0.0145	0.0387	0.7078
V75L	0	rs34005590	2	217963060	A	C	0.0472	0.0411	0.0406	0.3112
V75L	1	rs34005590	2	217963060	A	C	0.0472	0.02	0.0387	0.6046
V75L	2	rs34005590	2	217963060	A	C	0.0472	0.0125	0.0328	0.7041
V75L	3	rs34005590	2	217963060	A	C	0.0472	0.0248	0.0343	0.4702
V75L	4	rs34005590	2	217963060	A	C	0.0472	0.0169	0.0363	0.6425
V75L	5	rs34005590	2	217963060	A	C	0.0472	0.0168	0.0321	0.6017
V65H	0	rs34005590	2	217963060	A	C	0.0483	0.0573	0.0488	0.2403
V65H	1	rs34005590	2	217963060	A	C	0.0484	0.0303	0.0471	0.5193
V65H	2	rs34005590	2	217963060	A	C	0.0482	0.0252	0.0397	0.5253
V65H	3	rs34005590	2	217963060	A	C	0.0483	0.043	0.0408	0.2929
V65H	4	rs34005590	2	217963060	A	C	0.0484	0.0139	0.0449	0.7564
V65H	5	rs34005590	2	217963060	A	C	0.0483	0.0322	0.0385	0.4028
V65L	0	rs34005590	2	217963060	A	C	0.0472	0.0566	0.0406	0.1633
V65L	1	rs34005590	2	217963060	A	C	0.0472	0.0362	0.0389	0.3513
V65L	2	rs34005590	2	217963060	A	C	0.0472	0.0279	0.0329	0.3963
V65L	3	rs34005590	2	217963060	A	C	0.0472	0.0405	0.0339	0.2324
V65L	4	rs34005590	2	217963060	A	C	0.0472	0.0323	0.0369	0.3813
V65L	5	rs34005590	2	217963060	A	C	0.0472	0.0326	0.0321	0.31
VSUM	0	rs34005590	2	217963060	A	C	0.0483	-	-	0.240032
VSUM	1	rs34005590	2	217963060	A	C	0.0483	-	-	0.524923
VSUM	2	rs34005590	2	217963060	A	C	0.0483	-	-	0.57394
VSUM	3	rs34005590	2	217963060	A	C	0.0483	-	-	0.337448
VSUM	4	rs34005590	2	217963060	A	C	0.0483	-	-	0.674558
VSUM	5	rs34005590	2	217963060	A	C	0.0483	-	-	0.467199
V75H	0	rs16857609	2	218296508	T	C	0.2609	0.0447	0.0227	0.04872
V75H	1	rs16857609	2	218296508	T	C	0.2607	0.0404	0.0218	0.06436
V75H	2	rs16857609	2	218296508	T	C	0.2598	0.0071	0.0186	0.704
V75H	3	rs16857609	2	218296508	T	C	0.2605	0.0226	0.0194	0.2431
V75H	4	rs16857609	2	218296508	T	C	0.2604	0.0326	0.0206	0.1129
V75H	5	rs16857609	2	218296508	T	C	0.2599	0.0138	0.0181	0.4451
V75L	0	rs16857609	2	218296508	T	C	0.2654	0.0139	0.0188	0.4609
V75L	1	rs16857609	2	218296508	T	C	0.2653	0.0097	0.0179	0.5873
V75L	2	rs16857609	2	218296508	T	C	0.2645	-0.008	0.0152	0.6006
V75L	3	rs16857609	2	218296508	T	C	0.265	-0.0026	0.0159	0.8681
V75L	4	rs16857609	2	218296508	T	C	0.2654	0.0106	0.0168	0.5303
V75L	5	rs16857609	2	218296508	T	C	0.2646	-0.0063	0.0149	0.6743
V65H	0	rs16857609	2	218296508	T	C	0.2608	0.0441	0.0227	0.05219
V65H	1	rs16857609	2	218296508	T	C	0.2607	0.0401	0.0219	0.06721
V65H	2	rs16857609	2	218296508	T	C	0.2598	0.0051	0.0186	0.7832
V65H	3	rs16857609	2	218296508	T	C	0.2605	0.0205	0.0191	0.282
V65H	4	rs16857609	2	218296508	T	C	0.2604	0.0321	0.0209	0.1239
V65H	5	rs16857609	2	218296508	T	C	0.2599	0.0117	0.018	0.5176
V65L	0	rs16857609	2	218296508	T	C	0.2653	0.0168	0.0188	0.3728
V65L	1	rs16857609	2	218296508	T	C	0.2652	0.013	0.018	0.4695
V65L	2	rs16857609	2	218296508	T	C	0.2644	-0.0059	0.0153	0.6976
V65L	3	rs16857609	2	218296508	T	C	0.265	-0.0008	0.0158	0.9582
V65L	4	rs16857609	2	218296508	T	C	0.2653	0.0131	0.0171	0.4427
V65L	5	rs16857609	2	218296508	T	C	0.2645	-0.0053	0.0149	0.7216
VSUM	0	rs16857609	2	218296508	T	C	0.2608	-	-	0.143333
VSUM	1	rs16857609	2	218296508	T	C	0.2608	-	-	0.19133
VSUM	2	rs16857609	2	218296508	T	C	0.2608	-	-	0.946043
VSUM	3	rs16857609	2	218296508	T	C	0.2608	-	-	0.592607
VSUM	4	rs16857609	2	218296508	T	C	0.2608	-	-	0.232938
VSUM	5	rs16857609	2	218296508	T	C	0.2608	-	-	0.866903
V75H	0	rs12479355	2	227226952	A	G	0.7922	-0.0304	0.0245	0.2154
V75H	1	rs12479355	2	227226952	A	G	0.7922	-0.0311	0.0236	0.1866
V75H	2	rs12479355	2	227226952	A	G	0.7921	-0.0429	0.0201	0.03263
V75H	3	rs12479355	2	227226952	A	G	0.7919	-0.0293	0.0209	0.1609
V75H	4	rs12479355	2	227226952	A	G	0.7923	-0.0472	0.0222	0.03372
V75H	5	rs12479355	2	227226952	A	G	0.7921	-0.0482	0.0195	0.01348
V75L	0	rs12479355	2	227226952	A	G	0.7938	-0.0205	0.0204	0.3155
V75L	1	rs12479355	2	227226952	A	G	0.7939	-0.0202	0.0195	0.2994
V75L	2	rs12479355	2	227226952	A	G	0.7938	-0.0305	0.0165	0.06574
V75L	3	rs12479355	2	227226952	A	G	0.7937	-0.0218	0.0173	0.2069
V75L	4	rs12479355	2	227226952	A	G	0.7938	-0.0307	0.0183	0.09352
V75L	5	rs12479355	2	227226952	A	G	0.7937	-0.0336	0.0162	0.03796
V65H	0	rs12479355	2	227226952	A	G	0.7922	-0.0316	0.0245	0.1974
V65H	1	rs12479355	2	227226952	A	G	0.7922	-0.0323	0.0236	0.1722
V65H	2	rs12479355	2	227226952	A	G	0.7921	-0.0449	0.02	0.02494
V65H	3	rs12479355	2	227226952	A	G	0.7918	-0.0302	0.0206	0.143
V65H	4	rs12479355	2	227226952	A	G	0.7922	-0.0474	0.0225	0.03516
V65H	5	rs12479355	2	227226952	A	G	0.792	-0.0479	0.0194	0.01367
V65L	0	rs12479355	2	227226952	A	G	0.7938	-0.0242	0.0205	0.2369
V65L	1	rs12479355	2	227226952	A	G	0.7938	-0.0238	0.0196	0.2248
V65L	2	rs12479355	2	227226952	A	G	0.7937	-0.035	0.0166	0.03443
V65L	3	rs12479355	2	227226952	A	G	0.7937	-0.0258	0.0171	0.1311
V65L	4	rs12479355	2	227226952	A	G	0.7938	-0.0342	0.0186	0.06598
V65L	5	rs12479355	2	227226952	A	G	0.7936	-0.0374	0.0162	0.02104
VSUM	0	rs12479355	2	227226952	A	G	0.7922	-	-	0.213234
VSUM	1	rs12479355	2	227226952	A	G	0.7922	-	-	0.192387
VSUM	2	rs12479355	2	227226952	A	G	0.7922	-	-	0.0275532
VSUM	3	rs12479355	2	227226952	A	G	0.7922	-	-	0.136205
VSUM	4	rs12479355	2	227226952	A	G	0.7922	-	-	0.0406535
VSUM	5	rs12479355	2	227226952	A	G	0.7922	-	-	0.0137021
V75H	0	rs6762644	3	4742276	A	G	0.6058	0.027	0.0204	0.1857
V75H	1	rs6762644	3	4742276	A	G	0.6058	0.0283	0.0196	0.1488
V75H	2	rs6762644	3	4742276	A	G	0.6058	0.025	0.0167	0.1337
V75H	3	rs6762644	3	4742276	A	G	0.6058	0.0261	0.0173	0.1325
V75H	4	rs6762644	3	4742276	A	G	0.6057	0.0251	0.0185	0.1745
V75H	5	rs6762644	3	4742276	A	G	0.6057	0.0247	0.0162	0.1271
V75L	0	rs6762644	3	4742276	A	G	0.6115	-0.0005	0.017	0.9784
V75L	1	rs6762644	3	4742276	A	G	0.6115	0.0057	0.0162	0.7226
V75L	2	rs6762644	3	4742276	A	G	0.6107	0.0117	0.0137	0.3948
V75L	3	rs6762644	3	4742276	A	G	0.6108	0.0106	0.0143	0.4606
V75L	4	rs6762644	3	4742276	A	G	0.6113	0.0047	0.0152	0.7589
V75L	5	rs6762644	3	4742276	A	G	0.6106	0.0122	0.0134	0.3615
V65H	0	rs6762644	3	4742276	A	G	0.6058	0.026	0.0204	0.2022
V65H	1	rs6762644	3	4742276	A	G	0.6058	0.0272	0.0197	0.1672
V65H	2	rs6762644	3	4742276	A	G	0.6058	0.025	0.0166	0.1331
V65H	3	rs6762644	3	4742276	A	G	0.6058	0.0256	0.0171	0.1345
V65H	4	rs6762644	3	4742276	A	G	0.6057	0.0239	0.0188	0.2024
V65H	5	rs6762644	3	4742276	A	G	0.6058	0.0243	0.0161	0.1315
V65L	0	rs6762644	3	4742276	A	G	0.6115	-0.0003	0.017	0.9873
V65L	1	rs6762644	3	4742276	A	G	0.6114	0.0056	0.0163	0.7306
V65L	2	rs6762644	3	4742276	A	G	0.6107	0.0128	0.0137	0.3513
V65L	3	rs6762644	3	4742276	A	G	0.6108	0.0113	0.0142	0.4264
V65L	4	rs6762644	3	4742276	A	G	0.6112	0.0047	0.0154	0.7629
V65L	5	rs6762644	3	4742276	A	G	0.6106	0.0133	0.0134	0.3209
VSUM	0	rs6762644	3	4742276	A	G	0.6058	-	-	0.500759
VSUM	1	rs6762644	3	4742276	A	G	0.6058	-	-	0.352641
VSUM	2	rs6762644	3	4742276	A	G	0.6058	-	-	0.20532
VSUM	3	rs6762644	3	4742276	A	G	0.6058	-	-	0.229802
VSUM	4	rs6762644	3	4742276	A	G	0.6058	-	-	0.391698
VSUM	5	rs6762644	3	4742276	A	G	0.6058	-	-	0.191808
V75H	0	rs1375631	3	16778867	A	G	0.5068	-0.0295	0.0199	0.1387
V75H	1	rs1375631	3	16778867	A	G	0.5068	-0.021	0.0192	0.2729
V75H	2	rs1375631	3	16778867	A	G	0.5081	-0.0188	0.0163	0.2503
V75H	3	rs1375631	3	16778867	A	G	0.5073	-0.0237	0.017	0.1623
V75H	4	rs1375631	3	16778867	A	G	0.5065	-0.0242	0.0181	0.1808
V75H	5	rs1375631	3	16778867	A	G	0.5078	-0.023	0.0158	0.1455
V75L	0	rs1375631	3	16778867	A	G	0.5077	-0.009	0.0165	0.5827
V75L	1	rs1375631	3	16778867	A	G	0.5077	-0.0068	0.0157	0.6671
V75L	2	rs1375631	3	16778867	A	G	0.5086	-0.0099	0.0133	0.4588
V75L	3	rs1375631	3	16778867	A	G	0.5079	-0.0129	0.0139	0.3524
V75L	4	rs1375631	3	16778867	A	G	0.5078	-0.0099	0.0147	0.5017
V75L	5	rs1375631	3	16778867	A	G	0.5085	-0.0131	0.013	0.315
V65H	0	rs1375631	3	16778867	A	G	0.5067	-0.0353	0.02	0.07676
V65H	1	rs1375631	3	16778867	A	G	0.5068	-0.0272	0.0192	0.1577
V65H	2	rs1375631	3	16778867	A	G	0.5082	-0.0241	0.0163	0.1389
V65H	3	rs1375631	3	16778867	A	G	0.5073	-0.0301	0.0167	0.07246
V65H	4	rs1375631	3	16778867	A	G	0.5066	-0.0295	0.0183	0.1073
V65H	5	rs1375631	3	16778867	A	G	0.5079	-0.0285	0.0158	0.07059
V65L	0	rs1375631	3	16778867	A	G	0.5077	-0.0158	0.0165	0.3373
V65L	1	rs1375631	3	16778867	A	G	0.5077	-0.0135	0.0158	0.3907
V65L	2	rs1375631	3	16778867	A	G	0.5087	-0.0162	0.0134	0.2238
V65L	3	rs1375631	3	16778867	A	G	0.508	-0.0201	0.0138	0.1444
V65L	4	rs1375631	3	16778867	A	G	0.5078	-0.0164	0.015	0.2727
V65L	5	rs1375631	3	16778867	A	G	0.5085	-0.0196	0.013	0.1322
VSUM	0	rs1375631	3	16778867	A	G	0.5067	-	-	0.20991
VSUM	1	rs1375631	3	16778867	A	G	0.5067	-	-	0.315919
VSUM	2	rs1375631	3	16778867	A	G	0.5067	-	-	0.225494
VSUM	3	rs1375631	3	16778867	A	G	0.5067	-	-	0.140121
VSUM	4	rs1375631	3	16778867	A	G	0.5067	-	-	0.212851
VSUM	5	rs1375631	3	16778867	A	G	0.5067	-	-	0.126818
V75H	0	rs4973768	3	27416013	T	C	0.488	-0.0252	0.0198	0.204
V75H	1	rs4973768	3	27416013	T	C	0.4879	-0.0225	0.019	0.2379
V75H	2	rs4973768	3	27416013	T	C	0.4862	-0.0129	0.0161	0.4221
V75H	3	rs4973768	3	27416013	T	C	0.4868	-0.0155	0.0168	0.3566
V75H	4	rs4973768	3	27416013	T	C	0.4874	-0.0178	0.018	0.3206
V75H	5	rs4973768	3	27416013	T	C	0.4862	-0.0079	0.0157	0.6142
V75L	0	rs4973768	3	27416013	T	C	0.4869	-0.0078	0.0165	0.6365
V75L	1	rs4973768	3	27416013	T	C	0.487	-0.0044	0.0157	0.7773
V75L	2	rs4973768	3	27416013	T	C	0.4859	-0.0084	0.0133	0.527
V75L	3	rs4973768	3	27416013	T	C	0.4862	-0.0105	0.0139	0.4502
V75L	4	rs4973768	3	27416013	T	C	0.4866	-0.0049	0.0147	0.7385
V75L	5	rs4973768	3	27416013	T	C	0.4857	-0.0079	0.013	0.5431
V65H	0	rs4973768	3	27416013	T	C	0.488	-0.0239	0.0198	0.2275
V65H	1	rs4973768	3	27416013	T	C	0.4878	-0.0212	0.0191	0.2679
V65H	2	rs4973768	3	27416013	T	C	0.486	-0.0106	0.0161	0.51
V65H	3	rs4973768	3	27416013	T	C	0.4866	-0.0129	0.0166	0.4357
V65H	4	rs4973768	3	27416013	T	C	0.4874	-0.0164	0.0182	0.3659
V65H	5	rs4973768	3	27416013	T	C	0.486	-0.0054	0.0156	0.7308
V65L	0	rs4973768	3	27416013	T	C	0.4869	-0.0074	0.0165	0.6549
V65L	1	rs4973768	3	27416013	T	C	0.487	-0.0039	0.0158	0.8066
V65L	2	rs4973768	3	27416013	T	C	0.4858	-0.0074	0.0133	0.5764
V65L	3	rs4973768	3	27416013	T	C	0.4861	-0.01	0.0137	0.4654
V65L	4	rs4973768	3	27416013	T	C	0.4866	-0.0042	0.015	0.7786
V65L	5	rs4973768	3	27416013	T	C	0.4857	-0.0072	0.013	0.581
VSUM	0	rs4973768	3	27416013	T	C	0.488	-	-	0.369373
VSUM	1	rs4973768	3	27416013	T	C	0.488	-	-	0.45629
VSUM	2	rs4973768	3	27416013	T	C	0.488	-	-	0.484014
VSUM	3	rs4973768	3	27416013	T	C	0.488	-	-	0.399812
VSUM	4	rs4973768	3	27416013	T	C	0.488	-	-	0.508425
VSUM	5	rs4973768	3	27416013	T	C	0.488	-	-	0.594977
V75H	0	rs12493607	3	30682939	C	G	0.3366	0.0016	0.0211	0.9395
V75H	1	rs12493607	3	30682939	C	G	0.3367	0.0103	0.0203	0.612
V75H	2	rs12493607	3	30682939	C	G	0.3385	0.0094	0.0173	0.5877
V75H	3	rs12493607	3	30682939	C	G	0.3378	0.0118	0.018	0.5108
V75H	4	rs12493607	3	30682939	C	G	0.3368	0.003	0.0192	0.8738
V75H	5	rs12493607	3	30682939	C	G	0.3383	0.0091	0.0168	0.5884
V75L	0	rs12493607	3	30682939	C	G	0.3444	-0.007	0.0174	0.6856
V75L	1	rs12493607	3	30682939	C	G	0.3443	0.0016	0.0166	0.9214
V75L	2	rs12493607	3	30682939	C	G	0.3449	0.0078	0.0141	0.5799
V75L	3	rs12493607	3	30682939	C	G	0.3447	0.0102	0.0147	0.4905
V75L	4	rs12493607	3	30682939	C	G	0.3446	0.0012	0.0156	0.9378
V75L	5	rs12493607	3	30682939	C	G	0.3449	0.009	0.0138	0.5161
V65H	0	rs12493607	3	30682939	C	G	0.3366	-0.0029	0.0211	0.8908
V65H	1	rs12493607	3	30682939	C	G	0.3368	0.0052	0.0204	0.7979
V65H	2	rs12493607	3	30682939	C	G	0.3387	0.0045	0.0172	0.794
V65H	3	rs12493607	3	30682939	C	G	0.338	0.0071	0.0177	0.6882
V65H	4	rs12493607	3	30682939	C	G	0.337	-0.0017	0.0194	0.9301
V65H	5	rs12493607	3	30682939	C	G	0.3385	0.0049	0.0167	0.7712
V65L	0	rs12493607	3	30682939	C	G	0.3444	-0.011	0.0174	0.529
V65L	1	rs12493607	3	30682939	C	G	0.3443	-0.0028	0.0167	0.8653
V65L	2	rs12493607	3	30682939	C	G	0.3449	0.0032	0.0141	0.8207
V65L	3	rs12493607	3	30682939	C	G	0.3447	0.006	0.0146	0.679
V65L	4	rs12493607	3	30682939	C	G	0.3445	-0.0037	0.0159	0.8155
V65L	5	rs12493607	3	30682939	C	G	0.3449	0.0048	0.0138	0.7303
VSUM	0	rs12493607	3	30682939	C	G	0.3366	-	-	0.772353
VSUM	1	rs12493607	3	30682939	C	G	0.3366	-	-	0.855217
VSUM	2	rs12493607	3	30682939	C	G	0.3366	-	-	0.67521
VSUM	3	rs12493607	3	30682939	C	G	0.3366	-	-	0.567735
VSUM	4	rs12493607	3	30682939	C	G	0.3366	-	-	0.981631
VSUM	5	rs12493607	3	30682939	C	G	0.3366	-	-	0.627562
V75H	0	rs6796502	3	46866866	A	G	0.0961	-0.0369	0.0341	0.2798
V75H	1	rs6796502	3	46866866	A	G	0.096	-0.0352	0.0328	0.2828
V75H	2	rs6796502	3	46866866	A	G	0.0955	-0.042	0.028	0.1333
V75H	3	rs6796502	3	46866866	A	G	0.0957	-0.0328	0.0291	0.2592
V75H	4	rs6796502	3	46866866	A	G	0.0958	-0.0349	0.0309	0.2599
V75H	5	rs6796502	3	46866866	A	G	0.0955	-0.0374	0.0271	0.1677
V75L	0	rs6796502	3	46866866	A	G	0.0952	-0.0437	0.0284	0.1231
V75L	1	rs6796502	3	46866866	A	G	0.0953	-0.0359	0.027	0.1846
V75L	2	rs6796502	3	46866866	A	G	0.095	-0.0394	0.023	0.08682
V75L	3	rs6796502	3	46866866	A	G	0.095	-0.0252	0.024	0.2941
V75L	4	rs6796502	3	46866866	A	G	0.0951	-0.0266	0.0254	0.2945
V75L	5	rs6796502	3	46866866	A	G	0.0949	-0.0263	0.0225	0.2426
V65H	0	rs6796502	3	46866866	A	G	0.0961	-0.028	0.0341	0.411
V65H	1	rs6796502	3	46866866	A	G	0.096	-0.0259	0.0329	0.4321
V65H	2	rs6796502	3	46866866	A	G	0.0955	-0.0323	0.0279	0.2465
V65H	3	rs6796502	3	46866866	A	G	0.0956	-0.0235	0.0287	0.4132
V65H	4	rs6796502	3	46866866	A	G	0.0958	-0.0252	0.0314	0.4217
V65H	5	rs6796502	3	46866866	A	G	0.0954	-0.0279	0.027	0.3024
V65L	0	rs6796502	3	46866866	A	G	0.0952	-0.0385	0.0284	0.175
V65L	1	rs6796502	3	46866866	A	G	0.0953	-0.0307	0.0272	0.2589
V65L	2	rs6796502	3	46866866	A	G	0.0949	-0.0341	0.023	0.139
V65L	3	rs6796502	3	46866866	A	G	0.0949	-0.0192	0.0238	0.4193
V65L	4	rs6796502	3	46866866	A	G	0.0951	-0.0227	0.0258	0.379
V65L	5	rs6796502	3	46866866	A	G	0.0948	-0.0211	0.0225	0.349
VSUM	0	rs6796502	3	46866866	A	G	0.0961	-	-	0.205421
VSUM	1	rs6796502	3	46866866	A	G	0.0961	-	-	0.254126
VSUM	2	rs6796502	3	46866866	A	G	0.0961	-	-	0.121799
VSUM	3	rs6796502	3	46866866	A	G	0.0961	-	-	0.314788
VSUM	4	rs6796502	3	46866866	A	G	0.0961	-	-	0.307995
VSUM	5	rs6796502	3	46866866	A	G	0.0961	-	-	0.232078
V75H	0	rs2886671	3	59373745	T	C	0.4237	0.0125	0.0212	0.5563
V75H	1	rs2886671	3	59373745	T	C	0.4236	-0.0026	0.0205	0.9008
V75H	2	rs2886671	3	59373745	T	C	0.4247	-0.002	0.0178	0.9122
V75H	3	rs2886671	3	59373745	T	C	0.424	0.0052	0.0183	0.7752
V75H	4	rs2886671	3	59373745	T	C	0.4239	-0.0047	0.0193	0.8082
V75H	5	rs2886671	3	59373745	T	C	0.4246	-0.002	0.0172	0.9086
V75L	0	rs2886671	3	59373745	T	C	0.4184	0.0153	0.0173	0.3763
V75L	1	rs2886671	3	59373745	T	C	0.4183	0.0032	0.0165	0.8478
V75L	2	rs2886671	3	59373745	T	C	0.4194	-0.0009	0.0142	0.9477
V75L	3	rs2886671	3	59373745	T	C	0.4189	0.0063	0.0147	0.669
V75L	4	rs2886671	3	59373745	T	C	0.4185	0.0042	0.0155	0.7889
V75L	5	rs2886671	3	59373745	T	C	0.4194	0.0022	0.0139	0.8746
V65H	0	rs2886671	3	59373745	T	C	0.4236	0.0221	0.0213	0.2992
V65H	1	rs2886671	3	59373745	T	C	0.4235	0.0074	0.0205	0.7183
V65H	2	rs2886671	3	59373745	T	C	0.4248	0.0074	0.0177	0.6745
V65H	3	rs2886671	3	59373745	T	C	0.4241	0.0151	0.018	0.4006
V65H	4	rs2886671	3	59373745	T	C	0.4238	0.0047	0.0196	0.8097
V65H	5	rs2886671	3	59373745	T	C	0.4246	0.0077	0.0171	0.6527
V65L	0	rs2886671	3	59373745	T	C	0.4184	0.0254	0.0173	0.1425
V65L	1	rs2886671	3	59373745	T	C	0.4184	0.0135	0.0166	0.4162
V65L	2	rs2886671	3	59373745	T	C	0.4196	0.0091	0.0143	0.5248
V65L	3	rs2886671	3	59373745	T	C	0.419	0.0165	0.0146	0.2574
V65L	4	rs2886671	3	59373745	T	C	0.4186	0.0139	0.0158	0.38
V65L	5	rs2886671	3	59373745	T	C	0.4196	0.0117	0.0139	0.4
VSUM	0	rs2886671	3	59373745	T	C	0.4236	-	-	0.29353
VSUM	1	rs2886671	3	59373745	T	C	0.4236	-	-	0.743075
VSUM	2	rs2886671	3	59373745	T	C	0.4236	-	-	0.816324
VSUM	3	rs2886671	3	59373745	T	C	0.4236	-	-	0.478379
VSUM	4	rs2886671	3	59373745	T	C	0.4236	-	-	0.761894
VSUM	5	rs2886671	3	59373745	T	C	0.4236	-	-	0.724322
V75H	0	rs1053338	3	63967900	A	G	0.8592	0.0471	0.0287	0.1
V75H	1	rs1053338	3	63967900	A	G	0.8593	0.0558	0.0276	0.04292
V75H	2	rs1053338	3	63967900	A	G	0.859	0.0289	0.0234	0.2177
V75H	3	rs1053338	3	63967900	A	G	0.8589	0.0351	0.0244	0.1494
V75H	4	rs1053338	3	63967900	A	G	0.8592	0.0573	0.0259	0.02708
V75H	5	rs1053338	3	63967900	A	G	0.8589	0.0366	0.0227	0.1072
V75L	0	rs1053338	3	63967900	A	G	0.86	0.0443	0.0239	0.06358
V75L	1	rs1053338	3	63967900	A	G	0.8601	0.0533	0.0228	0.01916
V75L	2	rs1053338	3	63967900	A	G	0.8598	0.0293	0.0193	0.1292
V75L	3	rs1053338	3	63967900	A	G	0.8598	0.0358	0.0202	0.07596
V75L	4	rs1053338	3	63967900	A	G	0.8599	0.0495	0.0213	0.02029
V75L	5	rs1053338	3	63967900	A	G	0.8597	0.03	0.0189	0.1123
V65H	0	rs1053338	3	63967900	A	G	0.8592	0.0452	0.0287	0.1152
V65H	1	rs1053338	3	63967900	A	G	0.8593	0.0542	0.0276	0.04999
V65H	2	rs1053338	3	63967900	A	G	0.859	0.0292	0.0234	0.2116
V65H	3	rs1053338	3	63967900	A	G	0.8588	0.0336	0.024	0.1621
V65H	4	rs1053338	3	63967900	A	G	0.8592	0.0559	0.0263	0.03342
V65H	5	rs1053338	3	63967900	A	G	0.8589	0.0351	0.0226	0.121
V65L	0	rs1053338	3	63967900	A	G	0.86	0.0422	0.0239	0.07756
V65L	1	rs1053338	3	63967900	A	G	0.86	0.0509	0.0229	0.02601
V65L	2	rs1053338	3	63967900	A	G	0.8598	0.0287	0.0193	0.1379
V65L	3	rs1053338	3	63967900	A	G	0.8597	0.0339	0.0199	0.08917
V65L	4	rs1053338	3	63967900	A	G	0.8599	0.0481	0.0217	0.02669
V65L	5	rs1053338	3	63967900	A	G	0.8596	0.0293	0.0189	0.1211
VSUM	0	rs1053338	3	63967900	A	G	0.8592	-	-	0.0712194
VSUM	1	rs1053338	3	63967900	A	G	0.8592	-	-	0.0240323
VSUM	2	rs1053338	3	63967900	A	G	0.8592	-	-	0.14686
VSUM	3	rs1053338	3	63967900	A	G	0.8592	-	-	0.095084
VSUM	4	rs1053338	3	63967900	A	G	0.8592	-	-	0.0190087
VSUM	5	rs1053338	3	63967900	A	G	0.8592	-	-	0.0956348
V75H	0	rs6805189	3	71532113	T	C	0.5182	0.023	0.0203	0.2568
V75H	1	rs6805189	3	71532113	T	C	0.5181	0.0275	0.0195	0.1585
V75H	2	rs6805189	3	71532113	T	C	0.5175	0.0227	0.0166	0.1704
V75H	3	rs6805189	3	71532113	T	C	0.5178	0.0166	0.0172	0.3353
V75H	4	rs6805189	3	71532113	T	C	0.5183	0.0265	0.0184	0.1505
V75H	5	rs6805189	3	71532113	T	C	0.5177	0.0208	0.0161	0.1961
V75L	0	rs6805189	3	71532113	T	C	0.5212	0.01	0.0167	0.5519
V75L	1	rs6805189	3	71532113	T	C	0.5212	0.0166	0.016	0.2996
V75L	2	rs6805189	3	71532113	T	C	0.5207	0.0124	0.0135	0.3607
V75L	3	rs6805189	3	71532113	T	C	0.521	0.0052	0.0142	0.7138
V75L	4	rs6805189	3	71532113	T	C	0.5214	0.0117	0.015	0.4343
V75L	5	rs6805189	3	71532113	T	C	0.5208	0.0069	0.0133	0.6047
V65H	0	rs6805189	3	71532113	T	C	0.5182	0.027	0.0203	0.1833
V65H	1	rs6805189	3	71532113	T	C	0.5181	0.0313	0.0196	0.1098
V65H	2	rs6805189	3	71532113	T	C	0.5174	0.0264	0.0165	0.1099
V65H	3	rs6805189	3	71532113	T	C	0.5178	0.0197	0.017	0.2481
V65H	4	rs6805189	3	71532113	T	C	0.5182	0.0302	0.0186	0.1051
V65H	5	rs6805189	3	71532113	T	C	0.5176	0.0236	0.016	0.1405
V65L	0	rs6805189	3	71532113	T	C	0.5212	0.0119	0.0168	0.4764
V65L	1	rs6805189	3	71532113	T	C	0.5211	0.0182	0.016	0.2576
V65L	2	rs6805189	3	71532113	T	C	0.5207	0.0141	0.0136	0.2994
V65L	3	rs6805189	3	71532113	T	C	0.521	0.006	0.014	0.668
V65L	4	rs6805189	3	71532113	T	C	0.5212	0.014	0.0152	0.3589
V65L	5	rs6805189	3	71532113	T	C	0.5207	0.0081	0.0133	0.5422
VSUM	0	rs6805189	3	71532113	T	C	0.5182	-	-	0.319693
VSUM	1	rs6805189	3	71532113	T	C	0.5182	-	-	0.171189
VSUM	2	rs6805189	3	71532113	T	C	0.5182	-	-	0.193165
VSUM	3	rs6805189	3	71532113	T	C	0.5182	-	-	0.440381
VSUM	4	rs6805189	3	71532113	T	C	0.5182	-	-	0.208128
VSUM	5	rs6805189	3	71532113	T	C	0.5182	-	-	0.303152
V75H	0	rs13066793	3	87037543	A	G	0.9134	0.0308	0.0391	0.4313
V75H	1	rs13066793	3	87037543	A	G	0.9134	0.0184	0.0376	0.6245
V75H	2	rs13066793	3	87037543	A	G	0.914	0.0175	0.0317	0.5819
V75H	3	rs13066793	3	87037543	A	G	0.9134	0.022	0.033	0.5053
V75H	4	rs13066793	3	87037543	A	G	0.9136	0.0195	0.0355	0.5827
V75H	5	rs13066793	3	87037543	A	G	0.9139	0.0262	0.0308	0.3944
V75L	0	rs13066793	3	87037543	A	G	0.9143	0.0228	0.0339	0.5017
V75L	1	rs13066793	3	87037543	A	G	0.9143	0.0072	0.0323	0.8246
V75L	2	rs13066793	3	87037543	A	G	0.9147	-0.0002	0.0273	0.9956
V75L	3	rs13066793	3	87037543	A	G	0.9143	0.0079	0.0286	0.7822
V75L	4	rs13066793	3	87037543	A	G	0.9144	-0.0026	0.0304	0.9326
V75L	5	rs13066793	3	87037543	A	G	0.9146	0.003	0.0267	0.9119
V65H	0	rs13066793	3	87037543	A	G	0.9134	0.0327	0.0391	0.4031
V65H	1	rs13066793	3	87037543	A	G	0.9134	0.0208	0.0377	0.58
V65H	2	rs13066793	3	87037543	A	G	0.9141	0.02	0.0315	0.5265
V65H	3	rs13066793	3	87037543	A	G	0.9135	0.0246	0.0326	0.4501
V65H	4	rs13066793	3	87037543	A	G	0.9135	0.0215	0.0359	0.5494
V65H	5	rs13066793	3	87037543	A	G	0.9138	0.0278	0.0306	0.3641
V65L	0	rs13066793	3	87037543	A	G	0.9143	0.0236	0.0339	0.4876
V65L	1	rs13066793	3	87037543	A	G	0.9143	0.0086	0.0325	0.7908
V65L	2	rs13066793	3	87037543	A	G	0.9148	0.0013	0.0273	0.9615
V65L	3	rs13066793	3	87037543	A	G	0.9143	0.0088	0.0282	0.7545
V65L	4	rs13066793	3	87037543	A	G	0.9143	0.0001	0.0309	0.9985
V65L	5	rs13066793	3	87037543	A	G	0.9146	0.0049	0.0266	0.8548
VSUM	0	rs13066793	3	87037543	A	G	0.9134	-	-	0.429586
VSUM	1	rs13066793	3	87037543	A	G	0.9134	-	-	0.686477
VSUM	2	rs13066793	3	87037543	A	G	0.9134	-	-	0.745625
VSUM	3	rs13066793	3	87037543	A	G	0.9134	-	-	0.595268
VSUM	4	rs13066793	3	87037543	A	G	0.9134	-	-	0.778272
VSUM	5	rs13066793	3	87037543	A	G	0.9134	-	-	0.58679
V75H	0	rs9833888	3	99723580	T	G	0.2352	0.0628	0.0235	0.007482
V75H	1	rs9833888	3	99723580	T	G	0.2352	0.058	0.0226	0.01018
V75H	2	rs9833888	3	99723580	T	G	0.236	0.0412	0.0193	0.03246
V75H	3	rs9833888	3	99723580	T	G	0.2359	0.048	0.02	0.01619
V75H	4	rs9833888	3	99723580	T	G	0.2351	0.047	0.0213	0.02733
V75H	5	rs9833888	3	99723580	T	G	0.2359	0.0364	0.0187	0.05103
V75L	0	rs9833888	3	99723580	T	G	0.2291	0.0549	0.0197	0.005261
V75L	1	rs9833888	3	99723580	T	G	0.229	0.0516	0.0188	0.00598
V75L	2	rs9833888	3	99723580	T	G	0.2301	0.0351	0.016	0.0278
V75L	3	rs9833888	3	99723580	T	G	0.2298	0.0464	0.0166	0.005312
V75L	4	rs9833888	3	99723580	T	G	0.2291	0.0441	0.0176	0.01241
V75L	5	rs9833888	3	99723580	T	G	0.2302	0.0376	0.0156	0.01595
V65H	0	rs9833888	3	99723580	T	G	0.2352	0.0647	0.0235	0.00589
V65H	1	rs9833888	3	99723580	T	G	0.2352	0.0601	0.0226	0.007934
V65H	2	rs9833888	3	99723580	T	G	0.2361	0.0426	0.0192	0.02669
V65H	3	rs9833888	3	99723580	T	G	0.2359	0.0491	0.0197	0.01275
V65H	4	rs9833888	3	99723580	T	G	0.2352	0.0502	0.0216	0.01997
V65H	5	rs9833888	3	99723580	T	G	0.2361	0.0384	0.0186	0.03875
V65L	0	rs9833888	3	99723580	T	G	0.2291	0.0577	0.0197	0.003423
V65L	1	rs9833888	3	99723580	T	G	0.2291	0.0547	0.0189	0.00374
V65L	2	rs9833888	3	99723580	T	G	0.2302	0.0378	0.016	0.01816
V65L	3	rs9833888	3	99723580	T	G	0.2299	0.0489	0.0165	0.002979
V65L	4	rs9833888	3	99723580	T	G	0.2292	0.0476	0.0179	0.007945
V65L	5	rs9833888	3	99723580	T	G	0.2304	0.0405	0.0156	0.009358
VSUM	0	rs9833888	3	99723580	T	G	0.2352	-	-	0.00327595
VSUM	1	rs9833888	3	99723580	T	G	0.2352	-	-	0.00411964
VSUM	2	rs9833888	3	99723580	T	G	0.2352	-	-	0.0185137
VSUM	3	rs9833888	3	99723580	T	G	0.2352	-	-	0.00486849
VSUM	4	rs9833888	3	99723580	T	G	0.2352	-	-	0.0104302
VSUM	5	rs9833888	3	99723580	T	G	0.2352	-	-	0.0171235
V75H	0	rs34207738	3	141112859	CTT	C	0.5742	-0.0053	0.0199	0.7918
V75H	1	rs34207738	3	141112859	CTT	C	0.5741	-0.0101	0.0192	0.5977
V75H	2	rs34207738	3	141112859	CTT	C	0.5719	0.0026	0.0163	0.8746
V75H	3	rs34207738	3	141112859	CTT	C	0.573	-0.0026	0.0169	0.8763
V75H	4	rs34207738	3	141112859	CTT	C	0.5739	-0.0086	0.018	0.6355
V75H	5	rs34207738	3	141112859	CTT	C	0.5721	-0.0014	0.0158	0.927
V75L	0	rs34207738	3	141112859	CTT	C	0.5743	-0.0189	0.0166	0.2541
V75L	1	rs34207738	3	141112859	CTT	C	0.5743	-0.0159	0.0158	0.3135
V75L	2	rs34207738	3	141112859	CTT	C	0.5729	0.0003	0.0134	0.9816
V75L	3	rs34207738	3	141112859	CTT	C	0.5735	-0.0048	0.014	0.7296
V75L	4	rs34207738	3	141112859	CTT	C	0.5741	-0.0054	0.0148	0.7133
V75L	5	rs34207738	3	141112859	CTT	C	0.5729	0.0008	0.0131	0.9527
V65H	0	rs34207738	3	141112859	CTT	C	0.5742	-0.0011	0.0199	0.9559
V65H	1	rs34207738	3	141112859	CTT	C	0.5741	-0.0057	0.0192	0.7675
V65H	2	rs34207738	3	141112859	CTT	C	0.5717	0.0061	0.0162	0.7057
V65H	3	rs34207738	3	141112859	CTT	C	0.5728	0.0018	0.0167	0.9164
V65H	4	rs34207738	3	141112859	CTT	C	0.5738	-0.0043	0.0183	0.8158
V65H	5	rs34207738	3	141112859	CTT	C	0.572	0.0025	0.0157	0.8732
V65L	0	rs34207738	3	141112859	CTT	C	0.5742	-0.0177	0.0166	0.2865
V65L	1	rs34207738	3	141112859	CTT	C	0.5743	-0.0149	0.0159	0.3466
V65L	2	rs34207738	3	141112859	CTT	C	0.5727	0.0007	0.0134	0.9602
V65L	3	rs34207738	3	141112859	CTT	C	0.5734	-0.0034	0.0138	0.8038
V65L	4	rs34207738	3	141112859	CTT	C	0.574	-0.0059	0.0151	0.6948
V65L	5	rs34207738	3	141112859	CTT	C	0.5727	0.0007	0.0131	0.9545
VSUM	0	rs34207738	3	141112859	CTT	C	0.5742	-	-	0.50489
VSUM	1	rs34207738	3	141112859	CTT	C	0.5742	-	-	0.4651
VSUM	2	rs34207738	3	141112859	CTT	C	0.5742	-	-	0.871758
VSUM	3	rs34207738	3	141112859	CTT	C	0.5742	-	-	0.866632
VSUM	4	rs34207738	3	141112859	CTT	C	0.5742	-	-	0.6981
VSUM	5	rs34207738	3	141112859	CTT	C	0.5742	-	-	0.960963
V75H	0	rs34052812	3	156535958	A	AT	0.6739	0.0253	0.0221	0.2527
V75H	1	rs34052812	3	156535958	A	AT	0.6739	0.0227	0.0213	0.2858
V75H	2	rs34052812	3	156535958	A	AT	0.6748	0.0116	0.0181	0.5204
V75H	3	rs34052812	3	156535958	A	AT	0.6746	0.0189	0.0188	0.3158
V75H	4	rs34052812	3	156535958	A	AT	0.6739	0.0144	0.0201	0.4726
V75H	5	rs34052812	3	156535958	A	AT	0.6748	0.012	0.0175	0.4923
V75L	0	rs34052812	3	156535958	A	AT	0.6686	0.031	0.0183	0.09065
V75L	1	rs34052812	3	156535958	A	AT	0.6685	0.0204	0.0175	0.2416
V75L	2	rs34052812	3	156535958	A	AT	0.6697	0.007	0.0148	0.6363
V75L	3	rs34052812	3	156535958	A	AT	0.6693	0.0174	0.0155	0.2622
V75L	4	rs34052812	3	156535958	A	AT	0.6687	0.0101	0.0164	0.5376
V75L	5	rs34052812	3	156535958	A	AT	0.6698	0.0076	0.0145	0.6012
V65H	0	rs34052812	3	156535958	A	AT	0.6739	0.0231	0.0221	0.2952
V65H	1	rs34052812	3	156535958	A	AT	0.6739	0.0204	0.0213	0.3398
V65H	2	rs34052812	3	156535958	A	AT	0.6749	0.0091	0.0181	0.6142
V65H	3	rs34052812	3	156535958	A	AT	0.6747	0.0163	0.0186	0.3792
V65H	4	rs34052812	3	156535958	A	AT	0.674	0.0134	0.0203	0.5106
V65H	5	rs34052812	3	156535958	A	AT	0.6749	0.0109	0.0175	0.5338
V65L	0	rs34052812	3	156535958	A	AT	0.6686	0.0247	0.0183	0.1768
V65L	1	rs34052812	3	156535958	A	AT	0.6686	0.0147	0.0176	0.4026
V65L	2	rs34052812	3	156535958	A	AT	0.6698	0.0013	0.0149	0.9288
V65L	3	rs34052812	3	156535958	A	AT	0.6694	0.0116	0.0153	0.4483
V65L	4	rs34052812	3	156535958	A	AT	0.6688	0.0057	0.0167	0.7338
V65L	5	rs34052812	3	156535958	A	AT	0.6699	0.0034	0.0145	0.8154
VSUM	0	rs34052812	3	156535958	A	AT	0.6739	-	-	0.167163
VSUM	1	rs34052812	3	156535958	A	AT	0.6739	-	-	0.28793
VSUM	2	rs34052812	3	156535958	A	AT	0.6739	-	-	0.652424
VSUM	3	rs34052812	3	156535958	A	AT	0.6739	-	-	0.31994
VSUM	4	rs34052812	3	156535958	A	AT	0.6739	-	-	0.537578
VSUM	5	rs34052812	3	156535958	A	AT	0.6739	-	-	0.584704
V75H	0	rs58058861	3	172285237	A	G	0.2151	0.0104	0.0239	0.6622
V75H	1	rs58058861	3	172285237	A	G	0.2151	0.005	0.023	0.8291
V75H	2	rs58058861	3	172285237	A	G	0.2158	-0.0044	0.0195	0.8229
V75H	3	rs58058861	3	172285237	A	G	0.2156	-0.0058	0.0203	0.7759
V75H	4	rs58058861	3	172285237	A	G	0.2154	-0.0045	0.0217	0.8371
V75H	5	rs58058861	3	172285237	A	G	0.2159	-0.0105	0.0189	0.5783
V75L	0	rs58058861	3	172285237	A	G	0.2138	0.0133	0.0201	0.5089
V75L	1	rs58058861	3	172285237	A	G	0.2137	0.007	0.0191	0.7134
V75L	2	rs58058861	3	172285237	A	G	0.2144	-0.0033	0.0162	0.8405
V75L	3	rs58058861	3	172285237	A	G	0.2142	-0.0039	0.017	0.8175
V75L	4	rs58058861	3	172285237	A	G	0.214	0.0031	0.018	0.8645
V75L	5	rs58058861	3	172285237	A	G	0.2145	-0.0055	0.0158	0.7288
V65H	0	rs58058861	3	172285237	A	G	0.2151	0.0073	0.0239	0.7591
V65H	1	rs58058861	3	172285237	A	G	0.2151	0.002	0.0231	0.9314
V65H	2	rs58058861	3	172285237	A	G	0.2159	-0.0074	0.0194	0.7041
V65H	3	rs58058861	3	172285237	A	G	0.2157	-0.0093	0.02	0.6421
V65H	4	rs58058861	3	172285237	A	G	0.2154	-0.0062	0.022	0.7789
V65H	5	rs58058861	3	172285237	A	G	0.2159	-0.0128	0.0188	0.4972
V65L	0	rs58058861	3	172285237	A	G	0.2138	0.012	0.0201	0.5499
V65L	1	rs58058861	3	172285237	A	G	0.2137	0.006	0.0192	0.7559
V65L	2	rs58058861	3	172285237	A	G	0.2145	-0.0049	0.0162	0.7642
V65L	3	rs58058861	3	172285237	A	G	0.2143	-0.0059	0.0168	0.7228
V65L	4	rs58058861	3	172285237	A	G	0.214	0.0022	0.0182	0.9034
V65L	5	rs58058861	3	172285237	A	G	0.2146	-0.0072	0.0158	0.6512
VSUM	0	rs58058861	3	172285237	A	G	0.2151	-	-	0.597718
VSUM	1	rs58058861	3	172285237	A	G	0.2151	-	-	0.795205
VSUM	2	rs58058861	3	172285237	A	G	0.2151	-	-	0.768547
VSUM	3	rs58058861	3	172285237	A	G	0.2151	-	-	0.724892
VSUM	4	rs58058861	3	172285237	A	G	0.2151	-	-	0.958688
VSUM	5	rs58058861	3	172285237	A	G	0.2151	-	-	0.589617
V75H	0	rs495367	4	1986972	A	G	0.6567	0.0211	0.0295	0.475
V75H	1	rs495367	4	1986972	A	G	0.6568	0.0137	0.0285	0.6303
V75H	2	rs495367	4	1986972	A	G	0.6568	0.0004	0.0246	0.9866
V75H	3	rs495367	4	1986972	A	G	0.6568	-0.0003	0.0254	0.9899
V75H	4	rs495367	4	1986972	A	G	0.6569	0.0027	0.0267	0.9186
V75H	5	rs495367	4	1986972	A	G	0.6568	-0.0049	0.0238	0.8358
V75L	0	rs495367	4	1986972	A	G	0.6548	0.018	0.0227	0.4272
V75L	1	rs495367	4	1986972	A	G	0.6549	0.0182	0.0217	0.4018
V75L	2	rs495367	4	1986972	A	G	0.6548	0.0004	0.0187	0.9814
V75L	3	rs495367	4	1986972	A	G	0.6547	0.0018	0.0194	0.9277
V75L	4	rs495367	4	1986972	A	G	0.6547	0.0089	0.0203	0.6615
V75L	5	rs495367	4	1986972	A	G	0.6547	-0.0045	0.0182	0.8043
V65H	0	rs495367	4	1986972	A	G	0.6568	0.0208	0.0295	0.4804
V65H	1	rs495367	4	1986972	A	G	0.6569	0.0137	0.0286	0.6317
V65H	2	rs495367	4	1986972	A	G	0.6568	0.0027	0.0246	0.9136
V65H	3	rs495367	4	1986972	A	G	0.6569	-0.0001	0.0251	0.9983
V65H	4	rs495367	4	1986972	A	G	0.6569	0.0037	0.0272	0.8908
V65H	5	rs495367	4	1986972	A	G	0.6568	-0.0029	0.0237	0.9024
V65L	0	rs495367	4	1986972	A	G	0.6548	0.0161	0.0228	0.4784
V65L	1	rs495367	4	1986972	A	G	0.6549	0.0159	0.0219	0.4666
V65L	2	rs495367	4	1986972	A	G	0.6548	-0.0005	0.0187	0.9773
V65L	3	rs495367	4	1986972	A	G	0.6547	-0.0007	0.0192	0.9726
V65L	4	rs495367	4	1986972	A	G	0.6548	0.0072	0.0207	0.7286
V65L	5	rs495367	4	1986972	A	G	0.6548	-0.0057	0.0183	0.7548
VSUM	0	rs495367	4	1986972	A	G	0.6568	-	-	0.440978
VSUM	1	rs495367	4	1986972	A	G	0.6568	-	-	0.505027
VSUM	2	rs495367	4	1986972	A	G	0.6568	-	-	0.974554
VSUM	3	rs495367	4	1986972	A	G	0.6568	-	-	0.991452
VSUM	4	rs495367	4	1986972	A	G	0.6568	-	-	0.786893
VSUM	5	rs495367	4	1986972	A	G	0.6568	-	-	0.814597
V75H	0	rs6815814	4	38816338	A	C	0.7563	-0.0138	0.0235	0.5576
V75H	1	rs6815814	4	38816338	A	C	0.7563	-0.0227	0.0226	0.3152
V75H	2	rs6815814	4	38816338	A	C	0.7562	-0.0142	0.0192	0.4588
V75H	3	rs6815814	4	38816338	A	C	0.7561	-0.022	0.0199	0.2683
V75H	4	rs6815814	4	38816338	A	C	0.7561	-0.0178	0.0213	0.4029
V75H	5	rs6815814	4	38816338	A	C	0.7561	-0.0206	0.0186	0.2662
V75L	0	rs6815814	4	38816338	A	C	0.7527	-0.0192	0.0195	0.3242
V75L	1	rs6815814	4	38816338	A	C	0.7527	-0.0264	0.0186	0.1551
V75L	2	rs6815814	4	38816338	A	C	0.753	-0.0175	0.0157	0.267
V75L	3	rs6815814	4	38816338	A	C	0.7528	-0.0217	0.0164	0.1867
V75L	4	rs6815814	4	38816338	A	C	0.7526	-0.0248	0.0174	0.1542
V75L	5	rs6815814	4	38816338	A	C	0.753	-0.022	0.0154	0.1527
V65H	0	rs6815814	4	38816338	A	C	0.7563	-0.0027	0.0235	0.9074
V65H	1	rs6815814	4	38816338	A	C	0.7563	-0.0112	0.0226	0.6212
V65H	2	rs6815814	4	38816338	A	C	0.7562	-0.0013	0.0191	0.9455
V65H	3	rs6815814	4	38816338	A	C	0.7561	-0.01	0.0196	0.6099
V65H	4	rs6815814	4	38816338	A	C	0.7561	-0.0069	0.0215	0.7483
V65H	5	rs6815814	4	38816338	A	C	0.7561	-0.009	0.0185	0.6285
V65L	0	rs6815814	4	38816338	A	C	0.7527	-0.0136	0.0195	0.4838
V65L	1	rs6815814	4	38816338	A	C	0.7527	-0.0206	0.0187	0.2686
V65L	2	rs6815814	4	38816338	A	C	0.7531	-0.0108	0.0157	0.4924
V65L	3	rs6815814	4	38816338	A	C	0.7528	-0.0149	0.0163	0.3588
V65L	4	rs6815814	4	38816338	A	C	0.7527	-0.0193	0.0177	0.2753
V65L	5	rs6815814	4	38816338	A	C	0.753	-0.0152	0.0154	0.3232
VSUM	0	rs6815814	4	38816338	A	C	0.7563	-	-	0.529172
VSUM	1	rs6815814	4	38816338	A	C	0.7563	-	-	0.288344
VSUM	2	rs6815814	4	38816338	A	C	0.7563	-	-	0.49021
VSUM	3	rs6815814	4	38816338	A	C	0.7563	-	-	0.308426
VSUM	4	rs6815814	4	38816338	A	C	0.7563	-	-	0.331999
VSUM	5	rs6815814	4	38816338	A	C	0.7563	-	-	0.289116
V75H	0	.	4	84370124	TA	TAA	0.5275	0.0183	0.0209	0.3808
V75H	1	.	4	84370124	TA	TAA	0.5276	0.0203	0.0201	0.3124
V75H	2	.	4	84370124	TA	TAA	0.5279	0.022	0.017	0.1966
V75H	3	.	4	84370124	TA	TAA	0.528	0.019	0.0177	0.2835
V75H	4	.	4	84370124	TA	TAA	0.5275	0.0241	0.0189	0.2027
V75H	5	.	4	84370124	TA	TAA	0.5279	0.0188	0.0165	0.2558
V75L	0	.	4	84370124	TA	TAA	0.5266	0.0104	0.0173	0.5471
V75L	1	.	4	84370124	TA	TAA	0.5266	0.0142	0.0165	0.3914
V75L	2	.	4	84370124	TA	TAA	0.5268	0.0124	0.014	0.3748
V75L	3	.	4	84370124	TA	TAA	0.5267	0.0057	0.0146	0.6959
V75L	4	.	4	84370124	TA	TAA	0.5266	0.0135	0.0155	0.3847
V75L	5	.	4	84370124	TA	TAA	0.5268	0.0063	0.0137	0.6439
V65H	0	.	4	84370124	TA	TAA	0.5275	0.0142	0.0209	0.4977
V65H	1	.	4	84370124	TA	TAA	0.5276	0.016	0.0201	0.4268
V65H	2	.	4	84370124	TA	TAA	0.5279	0.0176	0.017	0.3001
V65H	3	.	4	84370124	TA	TAA	0.528	0.0148	0.0175	0.3968
V65H	4	.	4	84370124	TA	TAA	0.5276	0.0199	0.0192	0.2996
V65H	5	.	4	84370124	TA	TAA	0.528	0.0144	0.0164	0.3801
V65L	0	.	4	84370124	TA	TAA	0.5266	0.0057	0.0173	0.7428
V65L	1	.	4	84370124	TA	TAA	0.5266	0.0091	0.0166	0.5831
V65L	2	.	4	84370124	TA	TAA	0.5269	0.0074	0.014	0.596
V65L	3	.	4	84370124	TA	TAA	0.5268	0.0005	0.0145	0.9717
V65L	4	.	4	84370124	TA	TAA	0.5267	0.0088	0.0157	0.5746
V65L	5	.	4	84370124	TA	TAA	0.5269	0.0012	0.0137	0.9282
VSUM	0	.	4	84370124	TA	TAA	0.5275	-	-	0.511789
VSUM	1	.	4	84370124	TA	TAA	0.5275	-	-	0.395947
VSUM	2	.	4	84370124	TA	TAA	0.5275	-	-	0.322368
VSUM	3	.	4	84370124	TA	TAA	0.5275	-	-	0.535493
VSUM	4	.	4	84370124	TA	TAA	0.5275	-	-	0.322766
VSUM	5	.	4	84370124	TA	TAA	0.5275	-	-	0.497703
V75H	0	rs10022462	4	89243818	T	C	0.4456	0.0123	0.0202	0.5425
V75H	1	rs10022462	4	89243818	T	C	0.4455	0.0116	0.0194	0.5481
V75H	2	rs10022462	4	89243818	T	C	0.4435	0.0155	0.0165	0.3473
V75H	3	rs10022462	4	89243818	T	C	0.4449	0.027	0.0171	0.1159
V75H	4	rs10022462	4	89243818	T	C	0.4454	0.011	0.0183	0.5481
V75H	5	rs10022462	4	89243818	T	C	0.444	0.0196	0.016	0.2208
V75L	0	rs10022462	4	89243818	T	C	0.4465	-0.0097	0.0166	0.5581
V75L	1	rs10022462	4	89243818	T	C	0.4464	-0.006	0.0158	0.7049
V75L	2	rs10022462	4	89243818	T	C	0.4451	0.0009	0.0135	0.9444
V75L	3	rs10022462	4	89243818	T	C	0.4461	0.0097	0.014	0.492
V75L	4	rs10022462	4	89243818	T	C	0.4463	-0.0075	0.0149	0.6127
V75L	5	rs10022462	4	89243818	T	C	0.4453	0.0022	0.0132	0.8654
V65H	0	rs10022462	4	89243818	T	C	0.4456	0.0087	0.0202	0.6672
V65H	1	rs10022462	4	89243818	T	C	0.4454	0.0079	0.0194	0.6848
V65H	2	rs10022462	4	89243818	T	C	0.4434	0.0127	0.0164	0.441
V65H	3	rs10022462	4	89243818	T	C	0.4448	0.0242	0.0169	0.1516
V65H	4	rs10022462	4	89243818	T	C	0.4453	0.0062	0.0185	0.7369
V65H	5	rs10022462	4	89243818	T	C	0.4439	0.017	0.0159	0.2862
V65L	0	rs10022462	4	89243818	T	C	0.4464	-0.0137	0.0166	0.4084
V65L	1	rs10022462	4	89243818	T	C	0.4464	-0.0104	0.0159	0.5143
V65L	2	rs10022462	4	89243818	T	C	0.4449	-0.0024	0.0135	0.856
V65L	3	rs10022462	4	89243818	T	C	0.446	0.006	0.0139	0.6661
V65L	4	rs10022462	4	89243818	T	C	0.4463	-0.0121	0.0151	0.4239
V65L	5	rs10022462	4	89243818	T	C	0.4452	-0.0005	0.0132	0.9676
VSUM	0	rs10022462	4	89243818	T	C	0.4456	-	-	0.922198
VSUM	1	rs10022462	4	89243818	T	C	0.4456	-	-	0.993958
VSUM	2	rs10022462	4	89243818	T	C	0.4456	-	-	0.671822
VSUM	3	rs10022462	4	89243818	T	C	0.4456	-	-	0.274314
VSUM	4	rs10022462	4	89243818	T	C	0.4456	-	-	0.922462
VSUM	5	rs10022462	4	89243818	T	C	0.4456	-	-	0.52179
V75H	0	rs9790517	4	106084778	T	C	0.226	-0.0257	0.024	0.2842
V75H	1	rs9790517	4	106084778	T	C	0.2259	-0.0252	0.023	0.2746
V75H	2	rs9790517	4	106084778	T	C	0.2269	-0.019	0.0196	0.3318
V75H	3	rs9790517	4	106084778	T	C	0.227	-0.0272	0.0203	0.1808
V75H	4	rs9790517	4	106084778	T	C	0.2263	-0.0177	0.0217	0.4161
V75H	5	rs9790517	4	106084778	T	C	0.2271	-0.0205	0.0189	0.2789
V75L	0	rs9790517	4	106084778	T	C	0.2263	-0.0104	0.0198	0.6004
V75L	1	rs9790517	4	106084778	T	C	0.2263	-0.0104	0.0189	0.5798
V75L	2	rs9790517	4	106084778	T	C	0.2268	-0.0094	0.016	0.5575
V75L	3	rs9790517	4	106084778	T	C	0.2271	-0.0166	0.0167	0.3201
V75L	4	rs9790517	4	106084778	T	C	0.2265	-0.0059	0.0177	0.7384
V75L	5	rs9790517	4	106084778	T	C	0.2271	-0.0114	0.0156	0.4669
V65H	0	rs9790517	4	106084778	T	C	0.226	-0.0201	0.024	0.4015
V65H	1	rs9790517	4	106084778	T	C	0.226	-0.0194	0.0231	0.4003
V65H	2	rs9790517	4	106084778	T	C	0.227	-0.0167	0.0195	0.3912
V65H	3	rs9790517	4	106084778	T	C	0.2271	-0.0229	0.0201	0.2531
V65H	4	rs9790517	4	106084778	T	C	0.2264	-0.0139	0.022	0.5264
V65H	5	rs9790517	4	106084778	T	C	0.2273	-0.0192	0.0189	0.3093
V65L	0	rs9790517	4	106084778	T	C	0.2263	-0.0113	0.0198	0.5679
V65L	1	rs9790517	4	106084778	T	C	0.2263	-0.011	0.019	0.5625
V65L	2	rs9790517	4	106084778	T	C	0.2269	-0.0115	0.016	0.4716
V65L	3	rs9790517	4	106084778	T	C	0.2271	-0.0179	0.0165	0.2776
V65L	4	rs9790517	4	106084778	T	C	0.2265	-0.008	0.018	0.6581
V65L	5	rs9790517	4	106084778	T	C	0.2272	-0.0146	0.0156	0.3506
VSUM	0	rs9790517	4	106084778	T	C	0.226	-	-	0.427812
VSUM	1	rs9790517	4	106084778	T	C	0.226	-	-	0.41837
VSUM	2	rs9790517	4	106084778	T	C	0.226	-	-	0.407715
VSUM	3	rs9790517	4	106084778	T	C	0.226	-	-	0.228238
VSUM	4	rs9790517	4	106084778	T	C	0.226	-	-	0.556641
VSUM	5	rs9790517	4	106084778	T	C	0.226	-	-	0.319262
V75H	0	rs77528541	4	126843504	T	G	0.1364	0.0094	0.032	0.7696
V75H	1	rs77528541	4	126843504	T	G	0.1365	0.0123	0.0308	0.6892
V75H	2	rs77528541	4	126843504	T	G	0.1375	0.0152	0.0262	0.5616
V75H	3	rs77528541	4	126843504	T	G	0.1368	0.0277	0.0272	0.3081
V75H	4	rs77528541	4	126843504	T	G	0.1367	0.0078	0.029	0.7869
V75H	5	rs77528541	4	126843504	T	G	0.1373	0.0138	0.0254	0.588
V75L	0	rs77528541	4	126843504	T	G	0.1357	-0.0013	0.0267	0.9626
V75L	1	rs77528541	4	126843504	T	G	0.1356	0.0003	0.0254	0.9903
V75L	2	rs77528541	4	126843504	T	G	0.1365	0.0179	0.0216	0.4089
V75L	3	rs77528541	4	126843504	T	G	0.1359	0.0283	0.0226	0.2089
V75L	4	rs77528541	4	126843504	T	G	0.1358	0.0059	0.0239	0.806
V75L	5	rs77528541	4	126843504	T	G	0.1364	0.0233	0.0212	0.2698
V65H	0	rs77528541	4	126843504	T	G	0.1364	0.0126	0.032	0.6932
V65H	1	rs77528541	4	126843504	T	G	0.1365	0.0154	0.0308	0.6183
V65H	2	rs77528541	4	126843504	T	G	0.1376	0.0173	0.0261	0.5079
V65H	3	rs77528541	4	126843504	T	G	0.1369	0.0311	0.0268	0.2455
V65H	4	rs77528541	4	126843504	T	G	0.1367	0.0101	0.0294	0.7305
V65H	5	rs77528541	4	126843504	T	G	0.1374	0.0166	0.0253	0.5103
V65L	0	rs77528541	4	126843504	T	G	0.1357	-0.0083	0.0267	0.7557
V65L	1	rs77528541	4	126843504	T	G	0.1357	-0.0064	0.0256	0.8012
V65L	2	rs77528541	4	126843504	T	G	0.1366	0.0114	0.0217	0.5993
V65L	3	rs77528541	4	126843504	T	G	0.136	0.0239	0.0223	0.2837
V65L	4	rs77528541	4	126843504	T	G	0.1358	-0.0025	0.0243	0.9173
V65L	5	rs77528541	4	126843504	T	G	0.1365	0.0179	0.0212	0.3965
VSUM	0	rs77528541	4	126843504	T	G	0.1364	-	-	0.931023
VSUM	1	rs77528541	4	126843504	T	G	0.1364	-	-	0.861406
VSUM	2	rs77528541	4	126843504	T	G	0.1364	-	-	0.4924
VSUM	3	rs77528541	4	126843504	T	G	0.1364	-	-	0.23393
VSUM	4	rs77528541	4	126843504	T	G	0.1364	-	-	0.841608
VSUM	5	rs77528541	4	126843504	T	G	0.1364	-	-	0.406027
V75H	0	rs6828523	4	175846426	A	C	0.1167	0.0337	0.0315	0.2839
V75H	1	rs6828523	4	175846426	A	C	0.1167	0.0134	0.0303	0.6579
V75H	2	rs6828523	4	175846426	A	C	0.116	0.0202	0.0257	0.4324
V75H	3	rs6828523	4	175846426	A	C	0.1162	0.0109	0.0267	0.6837
V75H	4	rs6828523	4	175846426	A	C	0.1163	0.0135	0.0286	0.6356
V75H	5	rs6828523	4	175846426	A	C	0.1159	0.0127	0.0249	0.6105
V75L	0	rs6828523	4	175846426	A	C	0.1137	-0.0033	0.0264	0.8999
V75L	1	rs6828523	4	175846426	A	C	0.1138	-0.0232	0.0251	0.356
V75L	2	rs6828523	4	175846426	A	C	0.1137	-0.0041	0.0213	0.8456
V75L	3	rs6828523	4	175846426	A	C	0.1138	-0.0217	0.0222	0.3286
V75L	4	rs6828523	4	175846426	A	C	0.1136	-0.0162	0.0236	0.4933
V75L	5	rs6828523	4	175846426	A	C	0.1137	-0.0094	0.0208	0.6505
V65H	0	rs6828523	4	175846426	A	C	0.1166	0.0248	0.0315	0.4317
V65H	1	rs6828523	4	175846426	A	C	0.1166	0.0052	0.0303	0.8635
V65H	2	rs6828523	4	175846426	A	C	0.1159	0.0096	0.0256	0.7065
V65H	3	rs6828523	4	175846426	A	C	0.1162	0.0016	0.0263	0.9512
V65H	4	rs6828523	4	175846426	A	C	0.1164	0.0049	0.0289	0.8666
V65H	5	rs6828523	4	175846426	A	C	0.1159	0.0021	0.0248	0.9341
V65L	0	rs6828523	4	175846426	A	C	0.1137	-0.008	0.0264	0.762
V65L	1	rs6828523	4	175846426	A	C	0.1138	-0.0268	0.0253	0.2892
V65L	2	rs6828523	4	175846426	A	C	0.1136	-0.0091	0.0213	0.6695
V65L	3	rs6828523	4	175846426	A	C	0.1137	-0.0257	0.022	0.2419
V65L	4	rs6828523	4	175846426	A	C	0.1136	-0.0209	0.024	0.3845
V65L	5	rs6828523	4	175846426	A	C	0.1136	-0.0157	0.0208	0.4503
VSUM	0	rs6828523	4	175846426	A	C	0.1166	-	-	0.706029
VSUM	1	rs6828523	4	175846426	A	C	0.1166	-	-	0.717586
VSUM	2	rs6828523	4	175846426	A	C	0.1166	-	-	0.886227
VSUM	3	rs6828523	4	175846426	A	C	0.1166	-	-	0.657622
VSUM	4	rs6828523	4	175846426	A	C	0.1166	-	-	0.808861
VSUM	5	rs6828523	4	175846426	A	C	0.1166	-	-	0.87146
V75H	0	rs116095464	5	345109	T	C	0.9377	-0.0649	0.043	0.1315
V75H	1	rs116095464	5	345109	T	C	0.9377	-0.0659	0.0415	0.1119
V75H	2	rs116095464	5	345109	T	C	0.938	-0.0396	0.0354	0.2631
V75H	3	rs116095464	5	345109	T	C	0.938	-0.0408	0.0368	0.2667
V75H	4	rs116095464	5	345109	T	C	0.9379	-0.0479	0.0391	0.2195
V75H	5	rs116095464	5	345109	T	C	0.9381	-0.0273	0.0343	0.4266
V75L	0	rs116095464	5	345109	T	C	0.9402	-0.0418	0.0363	0.2496
V75L	1	rs116095464	5	345109	T	C	0.9402	-0.044	0.0346	0.2037
V75L	2	rs116095464	5	345109	T	C	0.9401	-0.0356	0.0294	0.2262
V75L	3	rs116095464	5	345109	T	C	0.9402	-0.0341	0.0307	0.2675
V75L	4	rs116095464	5	345109	T	C	0.9403	-0.0291	0.0325	0.3708
V75L	5	rs116095464	5	345109	T	C	0.9402	-0.0253	0.0288	0.3789
V65H	0	rs116095464	5	345109	T	C	0.9377	-0.0737	0.0431	0.08717
V65H	1	rs116095464	5	345109	T	C	0.9378	-0.0749	0.0416	0.07153
V65H	2	rs116095464	5	345109	T	C	0.9381	-0.048	0.0353	0.1736
V65H	3	rs116095464	5	345109	T	C	0.9381	-0.0481	0.0363	0.1847
V65H	4	rs116095464	5	345109	T	C	0.9379	-0.0589	0.0396	0.1371
V65H	5	rs116095464	5	345109	T	C	0.9381	-0.0361	0.0342	0.2902
V65L	0	rs116095464	5	345109	T	C	0.9402	-0.0501	0.0363	0.1682
V65L	1	rs116095464	5	345109	T	C	0.9402	-0.0528	0.0348	0.1292
V65L	2	rs116095464	5	345109	T	C	0.9401	-0.0445	0.0295	0.131
V65L	3	rs116095464	5	345109	T	C	0.9402	-0.0429	0.0304	0.1585
V65L	4	rs116095464	5	345109	T	C	0.9402	-0.0396	0.033	0.2309
V65L	5	rs116095464	5	345109	T	C	0.9402	-0.0357	0.0288	0.2147
VSUM	0	rs116095464	5	345109	T	C	0.9377	-	-	0.129043
VSUM	1	rs116095464	5	345109	T	C	0.9377	-	-	0.102854
VSUM	2	rs116095464	5	345109	T	C	0.9377	-	-	0.16945
VSUM	3	rs116095464	5	345109	T	C	0.9377	-	-	0.190189
VSUM	4	rs116095464	5	345109	T	C	0.9377	-	-	0.204062
VSUM	5	rs116095464	5	345109	T	C	0.9377	-	-	0.293962
V75H	0	rs10069690	5	1279790	T	C	0.2602	0.0297	0.0232	0.2012
V75H	1	rs10069690	5	1279790	T	C	0.2602	0.0449	0.0223	0.04457
V75H	2	rs10069690	5	1279790	T	C	0.2597	0.021	0.019	0.2675
V75H	3	rs10069690	5	1279790	T	C	0.2599	0.0344	0.0197	0.08071
V75H	4	rs10069690	5	1279790	T	C	0.26	0.0397	0.0211	0.05971
V75H	5	rs10069690	5	1279790	T	C	0.2598	0.0258	0.0184	0.1603
V75L	0	rs10069690	5	1279790	T	C	0.2622	0.0415	0.0197	0.03574
V75L	1	rs10069690	5	1279790	T	C	0.2622	0.052	0.0188	0.00573
V75L	2	rs10069690	5	1279790	T	C	0.2619	0.0244	0.016	0.1258
V75L	3	rs10069690	5	1279790	T	C	0.2621	0.0363	0.0167	0.02941
V75L	4	rs10069690	5	1279790	T	C	0.2622	0.0418	0.0177	0.01813
V75L	5	rs10069690	5	1279790	T	C	0.2619	0.0249	0.0156	0.1098
V65H	0	rs10069690	5	1279790	T	C	0.2601	0.0288	0.0232	0.2158
V65H	1	rs10069690	5	1279790	T	C	0.2601	0.0433	0.0224	0.05346
V65H	2	rs10069690	5	1279790	T	C	0.2597	0.0173	0.0189	0.3579
V65H	3	rs10069690	5	1279790	T	C	0.2599	0.0312	0.0194	0.1086
V65H	4	rs10069690	5	1279790	T	C	0.2601	0.0385	0.0214	0.07168
V65H	5	rs10069690	5	1279790	T	C	0.2597	0.0225	0.0183	0.2179
V65L	0	rs10069690	5	1279790	T	C	0.2622	0.04	0.0198	0.04296
V65L	1	rs10069690	5	1279790	T	C	0.2622	0.0499	0.0189	0.008268
V65L	2	rs10069690	5	1279790	T	C	0.2618	0.0209	0.0159	0.1907
V65L	3	rs10069690	5	1279790	T	C	0.2621	0.0324	0.0165	0.04907
V65L	4	rs10069690	5	1279790	T	C	0.2621	0.0408	0.018	0.02325
V65L	5	rs10069690	5	1279790	T	C	0.2618	0.0219	0.0156	0.159
VSUM	0	rs10069690	5	1279790	T	C	0.2601	-	-	0.0793037
VSUM	1	rs10069690	5	1279790	T	C	0.2601	-	-	0.0135252
VSUM	2	rs10069690	5	1279790	T	C	0.2601	-	-	0.198896
VSUM	3	rs10069690	5	1279790	T	C	0.2601	-	-	0.0476572
VSUM	4	rs10069690	5	1279790	T	C	0.2601	-	-	0.0281701
VSUM	5	rs10069690	5	1279790	T	C	0.2601	-	-	0.136511
V75H	0	rs3215401	5	1296255	A	AG	0.6961	0.0198	0.022	0.3696
V75H	1	rs3215401	5	1296255	A	AG	0.6963	0.0333	0.0212	0.116
V75H	2	rs3215401	5	1296255	A	AG	0.6975	0.007	0.018	0.6996
V75H	3	rs3215401	5	1296255	A	AG	0.6976	0.0203	0.0188	0.2782
V75H	4	rs3215401	5	1296255	A	AG	0.6963	0.0207	0.02	0.3014
V75H	5	rs3215401	5	1296255	A	AG	0.6976	0.0023	0.0175	0.8962
V75L	0	rs3215401	5	1296255	A	AG	0.6914	0.0249	0.0187	0.1825
V75L	1	rs3215401	5	1296255	A	AG	0.6914	0.0301	0.0178	0.09044
V75L	2	rs3215401	5	1296255	A	AG	0.6926	0.0056	0.0151	0.7112
V75L	3	rs3215401	5	1296255	A	AG	0.6926	0.0173	0.0158	0.2732
V75L	4	rs3215401	5	1296255	A	AG	0.6915	0.0176	0.0167	0.2936
V75L	5	rs3215401	5	1296255	A	AG	0.6929	0.003	0.0148	0.8371
V65H	0	rs3215401	5	1296255	A	AG	0.6962	0.0158	0.022	0.4724
V65H	1	rs3215401	5	1296255	A	AG	0.6964	0.0289	0.0213	0.1733
V65H	2	rs3215401	5	1296255	A	AG	0.6977	0.0018	0.018	0.9188
V65H	3	rs3215401	5	1296255	A	AG	0.6978	0.0149	0.0185	0.421
V65H	4	rs3215401	5	1296255	A	AG	0.6965	0.0167	0.0203	0.4086
V65H	5	rs3215401	5	1296255	A	AG	0.6979	-0.0028	0.0174	0.8718
V65L	0	rs3215401	5	1296255	A	AG	0.6915	0.0231	0.0187	0.2161
V65L	1	rs3215401	5	1296255	A	AG	0.6915	0.0283	0.0179	0.1136
V65L	2	rs3215401	5	1296255	A	AG	0.6927	0.0025	0.0151	0.8687
V65L	3	rs3215401	5	1296255	A	AG	0.6926	0.014	0.0156	0.371
V65L	4	rs3215401	5	1296255	A	AG	0.6917	0.0165	0.017	0.3303
V65L	5	rs3215401	5	1296255	A	AG	0.6931	0.0001	0.0148	0.994
VSUM	0	rs3215401	5	1296255	A	AG	0.6962	-	-	0.269342
VSUM	1	rs3215401	5	1296255	A	AG	0.6962	-	-	0.101622
VSUM	2	rs3215401	5	1296255	A	AG	0.6962	-	-	0.786368
VSUM	3	rs3215401	5	1296255	A	AG	0.6962	-	-	0.305353
VSUM	4	rs3215401	5	1296255	A	AG	0.6962	-	-	0.305114
VSUM	5	rs3215401	5	1296255	A	AG	0.6962	-	-	0.962051
V75H	0	rs13162653	5	16187528	T	G	0.4517	-0.014	0.0208	0.5011
V75H	1	rs13162653	5	16187528	T	G	0.4517	-0.0128	0.02	0.5237
V75H	2	rs13162653	5	16187528	T	G	0.452	-0.0056	0.0172	0.7459
V75H	3	rs13162653	5	16187528	T	G	0.4516	-0.0051	0.0178	0.7727
V75H	4	rs13162653	5	16187528	T	G	0.4519	-0.0077	0.0189	0.6833
V75H	5	rs13162653	5	16187528	T	G	0.4519	-0.0031	0.0166	0.8522
V75L	0	rs13162653	5	16187528	T	G	0.452	-0.0073	0.0173	0.6721
V75L	1	rs13162653	5	16187528	T	G	0.452	-0.008	0.0164	0.6287
V75L	2	rs13162653	5	16187528	T	G	0.4523	-0.0025	0.014	0.8572
V75L	3	rs13162653	5	16187528	T	G	0.452	-0.0011	0.0146	0.9422
V75L	4	rs13162653	5	16187528	T	G	0.4521	-0.0046	0.0155	0.7679
V75L	5	rs13162653	5	16187528	T	G	0.4522	-0.0011	0.0137	0.9384
V65H	0	rs13162653	5	16187528	T	G	0.4517	-0.016	0.0208	0.4417
V65H	1	rs13162653	5	16187528	T	G	0.4517	-0.015	0.0201	0.4562
V65H	2	rs13162653	5	16187528	T	G	0.452	-0.0073	0.0171	0.6706
V65H	3	rs13162653	5	16187528	T	G	0.4516	-0.0069	0.0175	0.6951
V65H	4	rs13162653	5	16187528	T	G	0.4518	-0.01	0.0192	0.6005
V65H	5	rs13162653	5	16187528	T	G	0.4519	-0.0044	0.0166	0.7913
V65L	0	rs13162653	5	16187528	T	G	0.452	-0.0081	0.0173	0.6384
V65L	1	rs13162653	5	16187528	T	G	0.452	-0.0087	0.0165	0.6003
V65L	2	rs13162653	5	16187528	T	G	0.4523	-0.0032	0.0141	0.8201
V65L	3	rs13162653	5	16187528	T	G	0.4521	-0.0014	0.0145	0.9211
V65L	4	rs13162653	5	16187528	T	G	0.4521	-0.0052	0.0157	0.7383
V65L	5	rs13162653	5	16187528	T	G	0.4522	-0.001	0.0137	0.9404
VSUM	0	rs13162653	5	16187528	T	G	0.4517	-	-	0.538141
VSUM	1	rs13162653	5	16187528	T	G	0.4517	-	-	0.526021
VSUM	2	rs13162653	5	16187528	T	G	0.4517	-	-	0.759525
VSUM	3	rs13162653	5	16187528	T	G	0.4517	-	-	0.821662
VSUM	4	rs13162653	5	16187528	T	G	0.4517	-	-	0.680998
VSUM	5	rs13162653	5	16187528	T	G	0.4517	-	-	0.872901
V75H	0	rs2012709	5	32567732	T	C	0.4757	-0.0143	0.02	0.4736
V75H	1	rs2012709	5	32567732	T	C	0.4757	-0.025	0.0192	0.1935
V75H	2	rs2012709	5	32567732	T	C	0.4751	-0.0213	0.0164	0.1924
V75H	3	rs2012709	5	32567732	T	C	0.475	-0.0346	0.017	0.042
V75H	4	rs2012709	5	32567732	T	C	0.4759	-0.0205	0.0181	0.2576
V75H	5	rs2012709	5	32567732	T	C	0.4751	-0.0247	0.0159	0.1206
V75L	0	rs2012709	5	32567732	T	C	0.474	0.0044	0.0167	0.7911
V75L	1	rs2012709	5	32567732	T	C	0.474	-0.0062	0.0159	0.6986
V75L	2	rs2012709	5	32567732	T	C	0.4738	-0.0117	0.0135	0.385
V75L	3	rs2012709	5	32567732	T	C	0.4737	-0.0186	0.0141	0.186
V75L	4	rs2012709	5	32567732	T	C	0.474	-0.0091	0.0149	0.5419
V75L	5	rs2012709	5	32567732	T	C	0.4737	-0.0174	0.0132	0.1872
V65H	0	rs2012709	5	32567732	T	C	0.4757	-0.0141	0.02	0.4817
V65H	1	rs2012709	5	32567732	T	C	0.4757	-0.0242	0.0193	0.2098
V65H	2	rs2012709	5	32567732	T	C	0.4749	-0.0191	0.0163	0.2407
V65H	3	rs2012709	5	32567732	T	C	0.4749	-0.0334	0.0168	0.04648
V65H	4	rs2012709	5	32567732	T	C	0.4757	-0.0196	0.0184	0.2864
V65H	5	rs2012709	5	32567732	T	C	0.4749	-0.0236	0.0158	0.1358
V65L	0	rs2012709	5	32567732	T	C	0.474	0.004	0.0167	0.81
V65L	1	rs2012709	5	32567732	T	C	0.474	-0.0061	0.016	0.7008
V65L	2	rs2012709	5	32567732	T	C	0.4737	-0.0112	0.0135	0.4079
V65L	3	rs2012709	5	32567732	T	C	0.4737	-0.0187	0.0139	0.179
V65L	4	rs2012709	5	32567732	T	C	0.4739	-0.0085	0.0152	0.5763
V65L	5	rs2012709	5	32567732	T	C	0.4736	-0.0169	0.0132	0.2011
VSUM	0	rs2012709	5	32567732	T	C	0.4757	-	-	0.808756
VSUM	1	rs2012709	5	32567732	T	C	0.4757	-	-	0.379641
VSUM	2	rs2012709	5	32567732	T	C	0.4757	-	-	0.270696
VSUM	3	rs2012709	5	32567732	T	C	0.4757	-	-	0.0770754
VSUM	4	rs2012709	5	32567732	T	C	0.4757	-	-	0.373655
VSUM	5	rs2012709	5	32567732	T	C	0.4757	-	-	0.135543
V75H	0	rs10941679	5	44706498	A	G	0.7372	-0.0118	0.0229	0.6077
V75H	1	rs10941679	5	44706498	A	G	0.7373	-0.0047	0.022	0.83
V75H	2	rs10941679	5	44706498	A	G	0.7381	-0.006	0.0187	0.7489
V75H	3	rs10941679	5	44706498	A	G	0.7375	-0.0045	0.0194	0.818
V75H	4	rs10941679	5	44706498	A	G	0.7373	-0.0031	0.0207	0.8802
V75H	5	rs10941679	5	44706498	A	G	0.7379	-0.0053	0.0181	0.7677
V75L	0	rs10941679	5	44706498	A	G	0.7348	-0.0113	0.0192	0.557
V75L	1	rs10941679	5	44706498	A	G	0.7348	-0.0103	0.0183	0.5737
V75L	2	rs10941679	5	44706498	A	G	0.7354	-0.0044	0.0155	0.7756
V75L	3	rs10941679	5	44706498	A	G	0.7348	-0.0047	0.0162	0.7704
V75L	4	rs10941679	5	44706498	A	G	0.7346	-0.0063	0.0172	0.7126
V75L	5	rs10941679	5	44706498	A	G	0.7352	-0.0038	0.0152	0.8034
V65H	0	rs10941679	5	44706498	A	G	0.7372	-0.0112	0.0229	0.625
V65H	1	rs10941679	5	44706498	A	G	0.7374	-0.0041	0.0221	0.8517
V65H	2	rs10941679	5	44706498	A	G	0.7382	-0.0044	0.0186	0.8132
V65H	3	rs10941679	5	44706498	A	G	0.7375	-0.0034	0.0192	0.8589
V65H	4	rs10941679	5	44706498	A	G	0.7374	-0.0024	0.021	0.9102
V65H	5	rs10941679	5	44706498	A	G	0.7379	-0.0041	0.018	0.8213
V65L	0	rs10941679	5	44706498	A	G	0.7348	-0.0092	0.0192	0.6319
V65L	1	rs10941679	5	44706498	A	G	0.7349	-0.008	0.0184	0.664
V65L	2	rs10941679	5	44706498	A	G	0.7354	-0.0018	0.0155	0.91
V65L	3	rs10941679	5	44706498	A	G	0.7349	-0.0016	0.016	0.9183
V65L	4	rs10941679	5	44706498	A	G	0.7348	-0.0042	0.0175	0.8081
V65L	5	rs10941679	5	44706498	A	G	0.7353	-0.0007	0.0152	0.9639
VSUM	0	rs10941679	5	44706498	A	G	0.7372	-	-	0.584451
VSUM	1	rs10941679	5	44706498	A	G	0.7372	-	-	0.712255
VSUM	2	rs10941679	5	44706498	A	G	0.7372	-	-	0.800205
VSUM	3	rs10941679	5	44706498	A	G	0.7372	-	-	0.832687
VSUM	4	rs10941679	5	44706498	A	G	0.7372	-	-	0.818162
VSUM	5	rs10941679	5	44706498	A	G	0.7372	-	-	0.829061
V75H	0	rs35951924	5	50195093	A	AT	0.6821	0.01	0.0252	0.6917
V75H	1	rs35951924	5	50195093	A	AT	0.6823	0.0151	0.0242	0.5316
V75H	2	rs35951924	5	50195093	A	AT	0.6835	0.0183	0.021	0.3837
V75H	3	rs35951924	5	50195093	A	AT	0.6828	0.0206	0.0215	0.3395
V75H	4	rs35951924	5	50195093	A	AT	0.6824	0.0072	0.0229	0.7527
V75H	5	rs35951924	5	50195093	A	AT	0.6832	0.0113	0.0203	0.5757
V75L	0	rs35951924	5	50195093	A	AT	0.6811	0.0164	0.0204	0.4232
V75L	1	rs35951924	5	50195093	A	AT	0.6812	0.0235	0.0195	0.2265
V75L	2	rs35951924	5	50195093	A	AT	0.682	0.0211	0.0167	0.2075
V75L	3	rs35951924	5	50195093	A	AT	0.6816	0.0223	0.0174	0.1996
V75L	4	rs35951924	5	50195093	A	AT	0.6812	0.0134	0.0183	0.4634
V75L	5	rs35951924	5	50195093	A	AT	0.6819	0.0162	0.0163	0.3207
V65H	0	rs35951924	5	50195093	A	AT	0.6822	0.0058	0.0252	0.8171
V65H	1	rs35951924	5	50195093	A	AT	0.6824	0.0108	0.0243	0.6556
V65H	2	rs35951924	5	50195093	A	AT	0.6836	0.014	0.0209	0.5049
V65H	3	rs35951924	5	50195093	A	AT	0.6828	0.0167	0.0213	0.4331
V65H	4	rs35951924	5	50195093	A	AT	0.6825	0.0036	0.0232	0.8762
V65H	5	rs35951924	5	50195093	A	AT	0.6833	0.0083	0.0202	0.6821
V65L	0	rs35951924	5	50195093	A	AT	0.6811	0.0145	0.0204	0.4778
V65L	1	rs35951924	5	50195093	A	AT	0.6812	0.0211	0.0196	0.2805
V65L	2	rs35951924	5	50195093	A	AT	0.682	0.0184	0.0168	0.2733
V65L	3	rs35951924	5	50195093	A	AT	0.6816	0.0191	0.0172	0.2655
V65L	4	rs35951924	5	50195093	A	AT	0.6813	0.0119	0.0186	0.5233
V65L	5	rs35951924	5	50195093	A	AT	0.682	0.0139	0.0164	0.3955
VSUM	0	rs35951924	5	50195093	A	AT	0.6822	-	-	0.571891
VSUM	1	rs35951924	5	50195093	A	AT	0.6822	-	-	0.376368
VSUM	2	rs35951924	5	50195093	A	AT	0.6822	-	-	0.302579
VSUM	3	rs35951924	5	50195093	A	AT	0.6822	-	-	0.274449
VSUM	4	rs35951924	5	50195093	A	AT	0.6822	-	-	0.62662
VSUM	5	rs35951924	5	50195093	A	AT	0.6822	-	-	0.457701
V75H	0	rs62355902	5	56053723	A	T	0.8301	0.0109	0.0268	0.685
V75H	1	rs62355902	5	56053723	A	T	0.83	-0.0004	0.0258	0.9878
V75H	2	rs62355902	5	56053723	A	T	0.83	-0.0013	0.0219	0.9532
V75H	3	rs62355902	5	56053723	A	T	0.83	-0.0073	0.0228	0.7471
V75H	4	rs62355902	5	56053723	A	T	0.83	-0.0008	0.0243	0.9724
V75H	5	rs62355902	5	56053723	A	T	0.83	-0.0021	0.0212	0.9203
V75L	0	rs62355902	5	56053723	A	T	0.833	0.0071	0.0222	0.7507
V75L	1	rs62355902	5	56053723	A	T	0.833	0.0019	0.0212	0.9274
V75L	2	rs62355902	5	56053723	A	T	0.8327	-0.003	0.018	0.8659
V75L	3	rs62355902	5	56053723	A	T	0.8327	-0.0054	0.0188	0.775
V75L	4	rs62355902	5	56053723	A	T	0.833	-0.0019	0.0199	0.9257
V75L	5	rs62355902	5	56053723	A	T	0.8327	-0.005	0.0176	0.7775
V65H	0	rs62355902	5	56053723	A	T	0.83	0.0023	0.0268	0.9325
V65H	1	rs62355902	5	56053723	A	T	0.83	-0.0083	0.0258	0.7485
V65H	2	rs62355902	5	56053723	A	T	0.83	-0.0085	0.0218	0.6964
V65H	3	rs62355902	5	56053723	A	T	0.83	-0.0151	0.0225	0.5019
V65H	4	rs62355902	5	56053723	A	T	0.83	-0.009	0.0246	0.7139
V65H	5	rs62355902	5	56053723	A	T	0.83	-0.0105	0.0211	0.6181
V65L	0	rs62355902	5	56053723	A	T	0.833	0.0056	0.0223	0.803
V65L	1	rs62355902	5	56053723	A	T	0.833	0.0006	0.0213	0.9773
V65L	2	rs62355902	5	56053723	A	T	0.8327	-0.0047	0.018	0.7925
V65L	3	rs62355902	5	56053723	A	T	0.8327	-0.0073	0.0186	0.6958
V65L	4	rs62355902	5	56053723	A	T	0.833	-0.0029	0.0202	0.8855
V65L	5	rs62355902	5	56053723	A	T	0.8326	-0.0067	0.0176	0.7022
VSUM	0	rs62355902	5	56053723	A	T	0.83	-	-	0.778948
VSUM	1	rs62355902	5	56053723	A	T	0.83	-	-	0.953797
VSUM	2	rs62355902	5	56053723	A	T	0.83	-	-	0.816664
VSUM	3	rs62355902	5	56053723	A	T	0.83	-	-	0.658691
VSUM	4	rs62355902	5	56053723	A	T	0.83	-	-	0.866198
VSUM	5	rs62355902	5	56053723	A	T	0.83	-	-	0.738752
V75H	0	rs10472076	5	58184061	T	C	0.6296	-0.0105	0.0205	0.6083
V75H	1	rs10472076	5	58184061	T	C	0.6296	-0.0094	0.0197	0.6315
V75H	2	rs10472076	5	58184061	T	C	0.6298	-0.009	0.0167	0.5905
V75H	3	rs10472076	5	58184061	T	C	0.6298	-0.0023	0.0174	0.8927
V75H	4	rs10472076	5	58184061	T	C	0.6295	-0.0176	0.0185	0.342
V75H	5	rs10472076	5	58184061	T	C	0.6298	-0.0114	0.0162	0.4839
V75L	0	rs10472076	5	58184061	T	C	0.627	0.002	0.017	0.9082
V75L	1	rs10472076	5	58184061	T	C	0.6271	0.0039	0.0162	0.8082
V75L	2	rs10472076	5	58184061	T	C	0.6273	0.0086	0.0138	0.5302
V75L	3	rs10472076	5	58184061	T	C	0.6272	0.0121	0.0144	0.4017
V75L	4	rs10472076	5	58184061	T	C	0.6269	-0.0014	0.0152	0.9288
V75L	5	rs10472076	5	58184061	T	C	0.6273	0.0068	0.0135	0.6139
V65H	0	rs10472076	5	58184061	T	C	0.6296	-0.0037	0.0204	0.8558
V65H	1	rs10472076	5	58184061	T	C	0.6296	-0.0026	0.0197	0.8939
V65H	2	rs10472076	5	58184061	T	C	0.6298	-0.0032	0.0167	0.8494
V65H	3	rs10472076	5	58184061	T	C	0.6299	0.004	0.0171	0.8141
V65H	4	rs10472076	5	58184061	T	C	0.6296	-0.0097	0.0188	0.6061
V65H	5	rs10472076	5	58184061	T	C	0.6299	-0.0036	0.0161	0.8239
V65L	0	rs10472076	5	58184061	T	C	0.627	0.0048	0.017	0.7804
V65L	1	rs10472076	5	58184061	T	C	0.6271	0.0067	0.0163	0.6822
V65L	2	rs10472076	5	58184061	T	C	0.6273	0.0118	0.0138	0.3904
V65L	3	rs10472076	5	58184061	T	C	0.6272	0.0157	0.0142	0.2705
V65L	4	rs10472076	5	58184061	T	C	0.627	0.0021	0.0155	0.8929
V65L	5	rs10472076	5	58184061	T	C	0.6274	0.0113	0.0135	0.4009
VSUM	0	rs10472076	5	58184061	T	C	0.6296	-	-	0.938239
VSUM	1	rs10472076	5	58184061	T	C	0.6296	-	-	0.991015
VSUM	2	rs10472076	5	58184061	T	C	0.6296	-	-	0.843318
VSUM	3	rs10472076	5	58184061	T	C	0.6296	-	-	0.588309
VSUM	4	rs10472076	5	58184061	T	C	0.6296	-	-	0.706803
VSUM	5	rs10472076	5	58184061	T	C	0.6296	-	-	0.912961
V75H	0	rs1353747	5	58337481	T	G	0.9062	0.035	0.0341	0.3048
V75H	1	rs1353747	5	58337481	T	G	0.9061	0.0363	0.0328	0.2681
V75H	2	rs1353747	5	58337481	T	G	0.9057	0.0428	0.0278	0.1227
V75H	3	rs1353747	5	58337481	T	G	0.906	0.0505	0.0289	0.08118
V75H	4	rs1353747	5	58337481	T	G	0.9059	0.0501	0.0309	0.1041
V75H	5	rs1353747	5	58337481	T	G	0.9058	0.0502	0.0269	0.06257
V75L	0	rs1353747	5	58337481	T	G	0.9043	0.0333	0.028	0.234
V75L	1	rs1353747	5	58337481	T	G	0.9043	0.0243	0.0267	0.3626
V75L	2	rs1353747	5	58337481	T	G	0.9041	0.0195	0.0226	0.3886
V75L	3	rs1353747	5	58337481	T	G	0.9042	0.0269	0.0236	0.2545
V75L	4	rs1353747	5	58337481	T	G	0.9041	0.0235	0.025	0.348
V75L	5	rs1353747	5	58337481	T	G	0.9041	0.0226	0.0221	0.3069
V65H	0	rs1353747	5	58337481	T	G	0.9062	0.041	0.0341	0.2294
V65H	1	rs1353747	5	58337481	T	G	0.9061	0.0426	0.0329	0.1953
V65H	2	rs1353747	5	58337481	T	G	0.9057	0.0501	0.0277	0.0699
V65H	3	rs1353747	5	58337481	T	G	0.906	0.058	0.0285	0.04186
V65H	4	rs1353747	5	58337481	T	G	0.9059	0.0553	0.0313	0.07711
V65H	5	rs1353747	5	58337481	T	G	0.9058	0.0571	0.0268	0.03348
V65L	0	rs1353747	5	58337481	T	G	0.9043	0.0377	0.028	0.1782
V65L	1	rs1353747	5	58337481	T	G	0.9043	0.0295	0.0268	0.2706
V65L	2	rs1353747	5	58337481	T	G	0.9041	0.0258	0.0226	0.2532
V65L	3	rs1353747	5	58337481	T	G	0.9042	0.0324	0.0234	0.1654
V65L	4	rs1353747	5	58337481	T	G	0.9042	0.0297	0.0255	0.2425
V65L	5	rs1353747	5	58337481	T	G	0.9041	0.0297	0.0221	0.1798
VSUM	0	rs1353747	5	58337481	T	G	0.9062	-	-	0.208569
VSUM	1	rs1353747	5	58337481	T	G	0.9062	-	-	0.243969
VSUM	2	rs1353747	5	58337481	T	G	0.9062	-	-	0.157094
VSUM	3	rs1353747	5	58337481	T	G	0.9062	-	-	0.0954712
VSUM	4	rs1353747	5	58337481	T	G	0.9062	-	-	0.146774
VSUM	5	rs1353747	5	58337481	T	G	0.9062	-	-	0.0925043
V75H	0	rs138044103	5	67424121	CTG	C	0.4644	-0.0078	0.0203	0.7021
V75H	1	rs138044103	5	67424121	CTG	C	0.4643	0.0001	0.0196	0.9965
V75H	2	rs138044103	5	67424121	CTG	C	0.4642	-0.011	0.0167	0.5106
V75H	3	rs138044103	5	67424121	CTG	C	0.4645	-0.0158	0.0173	0.3631
V75H	4	rs138044103	5	67424121	CTG	C	0.4644	0.0027	0.0184	0.8839
V75H	5	rs138044103	5	67424121	CTG	C	0.4643	-0.0143	0.0162	0.3773
V75L	0	rs138044103	5	67424121	CTG	C	0.4698	0.0026	0.0169	0.8755
V75L	1	rs138044103	5	67424121	CTG	C	0.4697	0.0135	0.0161	0.4006
V75L	2	rs138044103	5	67424121	CTG	C	0.4694	0.0024	0.0137	0.8617
V75L	3	rs138044103	5	67424121	CTG	C	0.4696	-0.0009	0.0143	0.9479
V75L	4	rs138044103	5	67424121	CTG	C	0.47	0.014	0.0151	0.3532
V75L	5	rs138044103	5	67424121	CTG	C	0.4695	-0.0013	0.0134	0.9211
V65H	0	rs138044103	5	67424121	CTG	C	0.4644	-0.0166	0.0203	0.4137
V65H	1	rs138044103	5	67424121	CTG	C	0.4643	-0.0091	0.0196	0.644
V65H	2	rs138044103	5	67424121	CTG	C	0.4642	-0.0199	0.0167	0.2316
V65H	3	rs138044103	5	67424121	CTG	C	0.4644	-0.0259	0.0171	0.1297
V65H	4	rs138044103	5	67424121	CTG	C	0.4644	-0.0069	0.0187	0.7124
V65H	5	rs138044103	5	67424121	CTG	C	0.4643	-0.0246	0.0161	0.127
V65L	0	rs138044103	5	67424121	CTG	C	0.4698	-0.0054	0.0169	0.7474
V65L	1	rs138044103	5	67424121	CTG	C	0.4696	0.0047	0.0162	0.7705
V65L	2	rs138044103	5	67424121	CTG	C	0.4694	-0.0065	0.0137	0.636
V65L	3	rs138044103	5	67424121	CTG	C	0.4696	-0.0105	0.0141	0.4593
V65L	4	rs138044103	5	67424121	CTG	C	0.4699	0.0052	0.0154	0.7364
V65L	5	rs138044103	5	67424121	CTG	C	0.4695	-0.0109	0.0134	0.4171
VSUM	0	rs138044103	5	67424121	CTG	C	0.4644	-	-	0.71812
VSUM	1	rs138044103	5	67424121	CTG	C	0.4644	-	-	0.859687
VSUM	2	rs138044103	5	67424121	CTG	C	0.4644	-	-	0.56989
VSUM	3	rs138044103	5	67424121	CTG	C	0.4644	-	-	0.392384
VSUM	4	rs138044103	5	67424121	CTG	C	0.4644	-	-	0.783
VSUM	5	rs138044103	5	67424121	CTG	C	0.4644	-	-	0.379922
V75H	0	rs7707921	5	81538046	A	T	0.7539	-0.0011	0.0235	0.9642
V75H	1	rs7707921	5	81538046	A	T	0.7541	0.0017	0.0227	0.9399
V75H	2	rs7707921	5	81538046	A	T	0.7551	-0.0052	0.0194	0.7888
V75H	3	rs7707921	5	81538046	A	T	0.7545	-0.0116	0.0201	0.5618
V75H	4	rs7707921	5	81538046	A	T	0.7544	0.0024	0.0214	0.9088
V75H	5	rs7707921	5	81538046	A	T	0.755	-0.0075	0.0188	0.6903
V75L	0	rs7707921	5	81538046	A	T	0.7527	-0.0133	0.0192	0.488
V75L	1	rs7707921	5	81538046	A	T	0.7527	-0.018	0.0183	0.3272
V75L	2	rs7707921	5	81538046	A	T	0.7533	-0.0199	0.0157	0.2029
V75L	3	rs7707921	5	81538046	A	T	0.7528	-0.026	0.0163	0.1111
V75L	4	rs7707921	5	81538046	A	T	0.7527	-0.0153	0.0172	0.3735
V75L	5	rs7707921	5	81538046	A	T	0.7532	-0.0214	0.0153	0.162
V65H	0	rs7707921	5	81538046	A	T	0.754	0.0001	0.0236	0.9981
V65H	1	rs7707921	5	81538046	A	T	0.7542	0.003	0.0227	0.8942
V65H	2	rs7707921	5	81538046	A	T	0.7552	-0.0039	0.0193	0.841
V65H	3	rs7707921	5	81538046	A	T	0.7546	-0.0115	0.0198	0.5613
V65H	4	rs7707921	5	81538046	A	T	0.7544	0.0039	0.0217	0.8586
V65H	5	rs7707921	5	81538046	A	T	0.7551	-0.0074	0.0187	0.6921
V65L	0	rs7707921	5	81538046	A	T	0.7527	-0.0095	0.0192	0.6226
V65L	1	rs7707921	5	81538046	A	T	0.7527	-0.0135	0.0184	0.4646
V65L	2	rs7707921	5	81538046	A	T	0.7534	-0.0162	0.0157	0.3024
V65L	3	rs7707921	5	81538046	A	T	0.7529	-0.0229	0.0161	0.1559
V65L	4	rs7707921	5	81538046	A	T	0.7527	-0.0111	0.0175	0.5255
V65L	5	rs7707921	5	81538046	A	T	0.7533	-0.0191	0.0153	0.2132
VSUM	0	rs7707921	5	81538046	A	T	0.754	-	-	0.745438
VSUM	1	rs7707921	5	81538046	A	T	0.754	-	-	0.690046
VSUM	2	rs7707921	5	81538046	A	T	0.754	-	-	0.46412
VSUM	3	rs7707921	5	81538046	A	T	0.754	-	-	0.269703
VSUM	4	rs7707921	5	81538046	A	T	0.754	-	-	0.744849
VSUM	5	rs7707921	5	81538046	A	T	0.754	-	-	0.362862
V75H	0	rs6882649	5	111217786	T	G	0.6761	-0.0062	0.0214	0.771
V75H	1	rs6882649	5	111217786	T	G	0.6762	-0.0094	0.0205	0.6477
V75H	2	rs6882649	5	111217786	T	G	0.6755	-0.009	0.0174	0.605
V75H	3	rs6882649	5	111217786	T	G	0.6751	-0.0036	0.0181	0.8433
V75H	4	rs6882649	5	111217786	T	G	0.676	-0.0113	0.0193	0.558
V75H	5	rs6882649	5	111217786	T	G	0.6752	-0.0071	0.0169	0.6723
V75L	0	rs6882649	5	111217786	T	G	0.677	0.0157	0.0179	0.3804
V75L	1	rs6882649	5	111217786	T	G	0.6772	0.0133	0.017	0.4353
V75L	2	rs6882649	5	111217786	T	G	0.6769	0.0091	0.0144	0.5299
V75L	3	rs6882649	5	111217786	T	G	0.6766	0.0169	0.0151	0.2633
V75L	4	rs6882649	5	111217786	T	G	0.6771	0.008	0.016	0.6152
V75L	5	rs6882649	5	111217786	T	G	0.6766	0.009	0.0141	0.5248
V65H	0	rs6882649	5	111217786	T	G	0.6761	-0.002	0.0214	0.9263
V65H	1	rs6882649	5	111217786	T	G	0.6761	-0.0052	0.0206	0.7991
V65H	2	rs6882649	5	111217786	T	G	0.6753	-0.0046	0.0174	0.7927
V65H	3	rs6882649	5	111217786	T	G	0.6749	0.0008	0.0179	0.9662
V65H	4	rs6882649	5	111217786	T	G	0.6759	-0.0069	0.0196	0.7243
V65H	5	rs6882649	5	111217786	T	G	0.675	-0.002	0.0168	0.9035
[truncated: 3,852 more rows]

## Sheet: Table S7
Table S7. Genetic correlation results of all V assessments and models
		V65L			V75L			V65H			V75H			VSUM
Trait	Model	Beta	SE	P value	Beta	SE	P value	Beta	SE	P value	Beta	SE	P value	Beta	SE	P value
Dense area	0	0.8067	0.2055	8.6766e-05	0.9925	0.3573	0.0055	0.8144	0.2508	0.0012	0.8763	0.3084	0.0045	0.7948	0.1979	5.9076e-05
	1	0.8251	0.2318	0.0004	1.005	0.389	0.0098	0.998	0.4835	0.039	1.0518	0.576	0.0678	0.8561	0.2564	0.0008
	2	0.99	1.6578	0.5504	nan	nan	nan	nan	nan	nan	nan	nan	nan	nan	nan	nan
	3	0.6239	0.4059	0.1243	0.9513	1.2506	0.4468	nan	nan	nan	nan	nan	nan	0.8434	1.0309	0.4133
	4	0.7962	0.241	0.001	0.9814	0.4028	0.0148	1.0653	0.937	0.2556	nan	nan	nan	0.8416	0.3245	0.0095
	5	0.8178	0.9754	0.4018	nan	nan	nan	nan	nan	nan	nan	nan	nan	nan	nan	nan
Nondense area	0	-0.5616	0.1974	0.0045	-0.7596	0.3068	0.0133	-0.5954	0.2748	0.0303	-0.7032	0.3376	0.0373	-0.5959	0.2132	0.0052
	1	-0.5487	0.2214	0.0132	-0.7386	0.3323	0.0263	-0.7086	0.4538	0.1184	-0.8276	0.5633	0.1418	-0.6203	0.2648	0.0192
	2	-0.705	1.259	0.5755	nan	nan	nan	nan	nan	nan	nan	nan	nan	nan	nan	nan
	3	-0.8113	0.5011	0.1055	nan	nan	nan	nan	nan	nan	nan	nan	nan	-1.1304	1.4172	0.4251
	4	-0.1951	0.2037	0.338	-0.2642	0.257	0.3039	-0.3398	0.5226	0.5156	-0.4346	0.8277	0.5995	-0.2466	0.2598	0.3426
	5	-0.4782	0.6843	0.4846	nan	nan	nan	nan	nan	nan	nan	nan	nan	nan	nan	nan
Percent density	0	0.7256	0.1853	8.979e-05	0.9489	0.333	0.0044	0.7232	0.2429	0.0029	0.8181	0.3041	0.0072	0.7295	0.1915	0.0001
	1	0.6919	0.204	0.0007	0.8972	0.3451	0.0093	0.8153	0.414	0.0489	0.9068	0.5132	0.0772	0.7303	0.2363	0.002
	2	0.5811	1.1226	0.6047	nan	nan	nan	nan	nan	nan	nan	nan	nan	nan	nan	nan
	3	0.6019	0.3943	0.1269	1.0232	1.3838	0.4596	nan	nan	nan	nan	nan	nan	0.7724	0.9784	0.4299
	4	0.5162	0.205	0.0118	0.6747	0.3141	0.0317	0.6096	0.6071	0.3154	0.7226	1.0689	0.499	0.5321	0.2675	0.0467
	5	0.4606	0.6658	0.489	nan	nan	nan	nan	nan	nan	nan	nan	nan	nan	nan	nan
Overall breast cancer	0	0.2905	0.1012	0.0041	0.356	0.1574	0.0237	0.1995	0.1164	0.0866	0.2284	0.1332	0.0865	0.2039	0.0754	0.0069
	1	0.2731	0.1121	0.0149	0.3334	0.1685	0.0479	0.2329	0.1854	0.2092	0.2745	0.2324	0.2374	0.1976	0.0874	0.0237
	2	0.0424	0.1561	0.7858	nan	nan	nan	nan	nan	nan	nan	nan	nan	0.043	0.1367	0.7531
	3	0.1227	0.1155	0.2878	0.1914	0.2146	0.3725	nan	nan	nan	nan	nan	nan	0.1227	0.0997	0.2183
	4	0.1514	0.0984	0.1236	0.1642	0.1247	0.1879	0.0987	0.1635	0.5462	0.1041	0.1741	0.5498	0.0968	0.0881	0.2722
	5	0.0212	0.1337	0.8739	nan	nan	nan	nan	nan	nan	nan	nan	nan	0.0463	0.1129	0.6813
ER+ breast cancer	0	0.2849	0.104	0.0061	0.3385	0.156	0.03	0.2517	0.1252	0.0443	0.2785	0.1461	0.0566	0.217	0.0765	0.0046
	1	0.2654	0.1135	0.0194	0.3117	0.1637	0.0569	0.2988	0.2084	0.1515	0.3385	0.2652	0.2018	0.2099	0.0872	0.0161
	2	0.0818	0.171	0.6326	nan	nan	nan	nan	nan	nan	nan	nan	nan	0.109	0.1477	0.4604
	3	0.1398	0.1247	0.2625	0.1968	0.2232	0.378	nan	nan	nan	nan	nan	nan	0.1659	0.1062	0.1181
	4	0.142	0.0967	0.1419	0.14	0.1173	0.2329	0.1578	0.1713	0.357	0.1573	0.1824	0.3885	0.1055	0.0848	0.2136
	5	0.0496	0.1399	0.7229	nan	nan	nan	nan	nan	nan	nan	nan	nan	0.0937	0.1162	0.4201
ER- breast cancer	0	0.2707	0.1536	0.0781	0.297	0.2061	0.1495	0.1612	0.1645	0.3273	0.1795	0.1772	0.3112	0.1734	0.1179	0.1413
	1	0.2546	0.1637	0.1199	0.273	0.2175	0.2094	0.1704	0.2348	0.4679	0.1932	0.266	0.4675	0.1604	0.1314	0.2222
	2	-0.0392	0.2613	0.8807	nan	nan	nan	nan	nan	nan	nan	nan	nan	-0.0872	0.218	0.689
	3	0.0602	0.1804	0.7388	0.0468	0.2613	0.8577	nan	nan	nan	nan	nan	nan	0.0215	0.1546	0.8897
	4	0.1446	0.1515	0.3398	0.1197	0.1856	0.5191	0.0485	0.2283	0.8318	0.0418	0.2379	0.8606	0.0698	0.1315	0.5953
	5	-0.0606	0.2219	0.7847	nan	nan	nan	nan	nan	nan	nan	nan	nan	-0.0665	0.1755	0.7048
Adult body mass index	0	-0.4664	0.1198	9.8748e-05	-0.6087	0.2032	0.0027	-0.3568	0.1058	0.0007	-0.4042	0.1285	0.0017	-0.3623	0.0714	3.8762e-07
	1	-0.1239	0.0753	0.1001	-0.1851	0.106	0.0808	-0.1046	0.0922	0.2566	-0.1387	0.1075	0.197	-0.1046	0.0593	0.0777
	2	-0.0508	0.1281	0.6918	nan	nan	nan	nan	nan	nan	nan	nan	nan	-0.0609	0.1151	0.5964
	3	-0.1399	0.106	0.187	-0.2502	0.2338	0.2847	nan	nan	nan	nan	nan	nan	-0.1258	0.086	0.1434
	4	-0.0796	0.0714	0.265	-0.1331	0.0963	0.1667	-0.0764	0.1017	0.4526	-0.1099	0.1149	0.3387	-0.0747	0.0618	0.2269
	5	-0.0742	0.117	0.526	nan	nan	nan	nan	nan	nan	nan	nan	nan	-0.0729	0.0971	0.4529
Childhood body fatness	0	-0.137	0.1496	0.3597	-0.2125	0.18	0.2379	-0.0971	0.1704	0.5689	-0.1975	0.1774	0.2656	-0.1312	0.1305	0.3146
	1	0.008	0.1567	0.9593	-0.0381	0.1844	0.8362	0.0697	0.2134	0.7441	-0.0479	0.2193	0.827	-0.0004	0.1427	0.9978
	2	0.1697	0.3006	0.5723	nan	nan	nan	nan	nan	nan	nan	nan	nan	0.1867	0.3364	0.5789
	3	-0.0849	0.2048	0.6787	-0.1828	0.2881	0.5257	nan	nan	nan	nan	nan	nan	-0.0791	0.1983	0.69
	4	0.0645	0.1608	0.6883	0.0404	0.1861	0.8281	0.1444	0.234	0.5372	0.038	0.2269	0.8668	0.0559	0.1496	0.7088
	5	0.0839	0.238	0.7243	0.0711	0.4738	0.8807	nan	nan	nan	nan	nan	nan	0.0929	0.226	0.6811
Age at menarche	0	0.2278	0.0912	0.0125	0.3067	0.1338	0.0219	0.1987	0.0972	0.0409	0.2482	0.1128	0.0278	0.1933	0.0682	0.0046
	1	0.0909	0.0809	0.2611	0.1325	0.1033	0.1998	0.1171	0.1174	0.3186	0.1685	0.137	0.2185	0.095	0.0691	0.1695
	2	0.1168	0.1497	0.4352	nan	nan	nan	nan	nan	nan	nan	nan	nan	0.125	0.1377	0.3643
	3	0.1132	0.1035	0.2742	0.1851	0.172	0.2819	nan	nan	nan	nan	nan	nan	0.1086	0.0896	0.2258
	4	0.1012	0.0792	0.2012	0.1443	0.1011	0.1535	0.1045	0.1206	0.3864	0.1512	0.1395	0.2786	0.0965	0.0708	0.1728
	5	0.1286	0.1265	0.3095	0.2889	0.5478	0.5979	nan	nan	nan	nan	nan	nan	0.1083	0.1046	0.3006
Age at natural menopause	0	0.1281	0.1356	0.3446	0.172	0.1624	0.2895	0.0822	0.1346	0.5414	0.1165	0.1366	0.3936	0.101	0.1093	0.3554
	1	0.152	0.1411	0.2813	0.201	0.1677	0.2306	0.1172	0.1695	0.4893	0.159	0.1702	0.35	0.1259	0.1188	0.2893
	2	0.0565	0.223	0.7998	nan	nan	nan	nan	nan	nan	nan	nan	nan	0.0513	0.2089	0.8061
	3	0.1422	0.1617	0.3792	0.2136	0.223	0.3381	NA	NA	NA	NA	NA	NA	0.134	0.144	0.3524
	4	0.0787	0.1388	0.5709	0.1078	0.1618	0.5052	0.0607	0.1826	0.7395	0.0957	0.1836	0.6023	0.068	0.1238	0.5828
	5	0.0621	0.1913	0.7455	0.1588	0.5221	0.761	nan	nan	nan	nan	nan	nan	0.0497	0.1722	0.7729
Note: nan's are due to out of bounds heritability of V

## Sheet: Table S8
Table S8. SNP-set test results of all V assessments and models
		V65L		V75L		V65H		V75H		VSUM
Trait	Model	Z score	P value	Z score	P value	Z score	P value	Z score	P value	Z score	P value
Dense area	0	8.42261	3.68193e-17	7.71951	1.16782e-14	7.50192	6.28907e-14	6.95417	3.54652e-12	8.07597	6.69426e-16
	1	9.11913	7.5727e-20	8.43347	3.35562e-17	7.802	6.09347e-15	7.24028	4.4776e-13	8.6069	7.50613e-18
	2	2.77872	0.00545742	2.05607	0.0397757	2.6299	0.00854093	2.04176	0.0411749	2.51292	0.0119736
	3	2.35202	0.0186717	1.99262	0.0463033	2.05557	0.0398239	1.7731	0.0762129	2.16058	0.0307274
	4	9.87251	5.47778e-23	9.25969	2.05029e-20	8.4929	2.01542e-17	7.99131	1.33514e-15	9.40864	5.02617e-21
	5	2.49932	0.0124431	2.23166	0.0256372	2.19746	0.0279875	1.97084	0.0487417	2.35281	0.0186323
Nondense area	0	-4.276	1.90283e-05	-4.65655	3.21546e-06	-3.15949	0.00158045	-3.60622	0.00031069	-4.14334	3.42286e-05
	1	-4.3336	1.46691e-05	-4.71033	2.4732e-06	-3.44867	0.000563352	-3.8921	9.93802e-05	-4.32649	1.51503e-05
	2	-3.40502	0.000661591	-3.88533	0.000102191	-3.08898	0.00200847	-3.66043	0.00025179	-3.71125	0.00020624
	3	-6.10989	9.97005e-10	-6.43198	1.25949e-10	-5.65924	1.52042e-08	-6.01139	1.83941e-09	-6.40049	1.54877e-10
	4	-1.56047	0.118648	-1.67558	0.0938213	-1.31311	0.189147	-1.60479	0.108541	-1.62566	0.104022
	5	-3.51872	0.000433642	-3.55881	0.000372535	-3.59247	0.000327559	-3.78529	0.000153532	-3.82171	0.000132531
Percent density	0	8.52637	1.51012e-17	8.45121	2.88311e-17	7.78261	7.10417e-15	7.82346	5.13921e-15	8.6	7.97158e-18
	1	8.42434	3.6279e-17	8.34399	7.18264e-17	7.69841	1.3777e-14	7.73672	1.02018e-14	8.50354	1.83891e-17
	2	3.68956	0.00022464	3.66978	0.000242758	3.90089	9.58404e-05	4.00712	6.14632e-05	4.03575	5.44286e-05
	3	3.87715	0.000105687	4.08426	4.4218e-05	4.17565	2.97136e-05	4.42897	9.46821e-06	4.37917	1.1913e-05
	4	8.08934	5.9988e-16	8.01662	1.08692e-15	7.41604	1.20671e-13	7.46399	8.39402e-14	8.18544	2.71309e-16
	5	3.35555	0.000792077	3.60106	0.000316918	3.71599	0.000202411	4.00468	6.21027e-05	3.8804	0.000104286
Overall breast cancer	0	3.01589	0.00256224	3.29451	0.000985929	2.56234	0.010397	2.83013	0.00465295	3.06887	0.00214867
	1	3.16998	0.00152449	3.52661	0.000420919	2.61289	0.008978	2.90479	0.00367497	3.19845	0.0013817
	2	1.03697	0.29975	1.49255	0.135555	1.16347	0.244637	1.57265	0.115799	1.37923	0.167823
	3	1.55982	0.118802	2.09554	0.0361232	1.53876	0.123863	1.98758	0.0468584	1.89426	0.05819
	4	2.46351	0.0137583	2.71384	0.00665078	2.24429	0.0248137	2.50587	0.0122151	2.58643	0.00969757
	5	0.94392	0.345211	1.40129	0.161127	1.22449	0.220769	1.67844	0.093262	1.3785	0.168048
ER+ breast cancer	0	3.64993	0.000262307	3.42777	0.000608569	2.98833	0.0028051	2.86782	0.00413306	3.41371	0.000640847
	1	3.73271	0.000189432	3.51029	0.000447613	2.98153	0.00286809	2.86831	0.00412674	3.45725	0.000545708
	2	0.878305	0.379778	0.718734	0.472305	1.13191	0.257672	1.07753	0.281243	1.0062	0.31432
	3	1.73439	0.0828491	1.66169	0.0965746	1.65103	0.098733	1.62842	0.103436	1.76465	0.0776223
	4	2.97056	0.00297253	2.64591	0.00814721	2.64222	0.00823649	2.48645	0.0129023	2.8385	0.00453262
	5	1.04752	0.29486	0.886782	0.375196	1.37957	0.167721	1.33632	0.181445	1.22942	0.218914
ER- breast cancer	0	2.42131	0.0154645	2.13634	0.032652	1.37624	0.168747	0.964587	0.334752	1.82076	0.0686437
	1	2.27285	0.0230354	1.96359	0.0495778	1.42129	0.155233	1.00823	0.313346	1.76019	0.0783755
	2	1.67379	0.0941724	1.36448	0.172418	0.804724	0.420979	0.409065	0.682492	1.12398	0.261021
	3	1.2573	0.208645	0.977197	0.328472	0.354804	0.722736	0.0247338	0.980267	0.691011	0.489559
	4	2.33632	0.0194744	2.01877	0.0435116	1.96351	0.0495869	1.60947	0.107515	2.09432	0.0362312
	5	1.43798	0.15044	1.19594	0.231721	0.995982	0.319259	0.765099	0.444213	1.16196	0.245254
Adult body mass index	0	-2.47656	0.0132657	-2.89196	0.00382846	-2.1893	0.0285752	-2.37844	0.0173862	-2.62254	0.00872782
	1	1.27296	0.203034	1.01734	0.30899	0.420564	0.674073	0.306034	0.759579	0.796632	0.425665
	2	1.74465	0.0810462	1.44537	0.148354	0.852719	0.393815	0.700294	0.483744	1.25377	0.209927
	3	1.07614	0.281865	0.774548	0.438607	0.304404	0.76082	0.148787	0.881722	0.609022	0.54251
	4	1.84125	0.0655844	1.68066	0.0928296	0.69418	0.487569	0.647067	0.517589	1.28468	0.198904
	5	1.57057	0.116282	1.38989	0.164562	0.65473	0.512642	0.571997	0.567324	1.10701	0.268288
Childhood body fatness	0	-4.99294	5.94672e-07	-5.23853	1.61863e-07	-4.08068	4.49046e-05	-4.29537	1.74401e-05	-4.9112	9.05228e-07
	1	-2.90887	0.00362741	-3.07733	0.00208867	-2.29011	0.0220148	-2.4515	0.0142263	-2.83275	0.00461495
	2	-2.0516	0.0402084	-2.28752	0.0221654	-1.77832	0.0753521	-2.0005	0.0454461	-2.14588	0.0318823
	3	-2.3848	0.0170883	-2.63303	0.00846277	-2.28939	0.0220567	-2.50196	0.0123509	-2.59302	0.00951368
	4	-2.16123	0.0306777	-2.29823	0.0215486	-1.46746	0.142252	-1.56365	0.117899	-1.97875	0.0478439
	5	-1.80365	0.0712859	-2.01891	0.0434966	-1.5693	0.116579	-1.72521	0.08449	-1.88162	0.0598878
Age at menarche	0	1.88379	0.0595928	2.34073	0.0192463	1.90188	0.0571864	2.22138	0.0263254	2.20328	0.027575
	1	0.315252	0.75257	0.705235	0.480664	0.815001	0.415072	1.10179	0.270552	0.775609	0.43798
	2	-0.0806749	0.935701	0.348605	0.727386	0.19013	0.849207	0.481477	0.630177	0.248356	0.803859
	3	0.430224	0.667033	0.854545	0.392803	0.715431	0.474343	1.05107	0.293227	0.806592	0.419901
	4	0.199759	0.841669	0.601169	0.547728	0.535844	0.592066	0.805715	0.420407	0.565972	0.571413
	5	0.183505	0.854402	0.608823	0.542642	0.513541	0.607573	0.812855	0.416301	0.560151	0.575377
Age at natural menopause	0	2.12843	0.0333013	2.37175	0.017704	1.81114	0.0701198	1.82088	0.0686245	2.14638	0.0318425
	1	1.48156	0.138456	1.71456	0.0864258	1.29022	0.196974	1.27805	0.201232	1.52213	0.127977
	2	0.415127	0.678049	0.716919	0.473424	0.779322	0.43579	0.820074	0.412174	0.722025	0.470279
	3	1.35405	0.175719	1.61955	0.105328	1.53597	0.124546	1.53828	0.12398	1.59873	0.109881
	4	0.978909	0.327625	1.18547	0.235831	1.13478	0.256469	1.10164	0.270617	1.16254	0.245016
	5	0.501411	0.616082	0.714701	0.474794	0.856104	0.39194	0.838562	0.401715	0.769555	0.441564
